# Supplementary material for: Structural basis of Cdk7 activation by dual T-loop phosphorylation
Source: Nat Commun. 2024 Aug 3;15:6597. doi: 10.1038/s41467-024-50891-z (PMC11297931; doi:10.1038/s41467-024-50891-z)
Supplement: Supplementary file 4 — Source data [file 41467_2024_50891_MOESM4_ESM.zip]

Archive with 10 entries (10 files):
- Duster et al._source data.xlsx
- Source data_Figure 1.pdf
- Source Data_Figure 3.pdf
- Source Data_Figure 4.pdf
- Source Data_Figure 6.pdf
- Source Data_Supplementary Fig. 1.pdf
- Source Data_Supplementary Fig. 2.pdf
- Source Data_Supplementary Fig. 4.pdf
- Source Data_Supplementary Fig. 5.pdf
- Source Data_Supplementary Fig. 7.pdf
