# Supplementary material for: Structural basis of Cdk7 activation by dual T-loop phosphorylation
Source: Nat Commun. 2024 Aug 3;15:6597. doi: 10.1038/s41467-024-50891-z (PMC11297931; doi:10.1038/s41467-024-50891-z)
Supplement: Supplementary file 4 — Source data [file 41467_2024_50891_MOESM4_ESM.zip › Duster et al._source data.xlsx]

## Sheet: Figure 1c
Figure 1c
	1. replicate	2. replicate	mean
Cdk7/CycH	6809	5998	6403.5
7/H/M1-309	8848	7594	8221
7/H/M230-309	15375	14120	14747.5
7/H + M230-309	36690	36836	36763

## Sheet: Figure 3b
Figure 3b
	w/o Mat1			Mat1 (230-309)
wt	16261	19247	16971	75141	67308	45122
S164A	10789	15796	14377	14115	20340	15244
T170A	480	1796	1380	13759	16956	12983
S164A/T170A	224	1190	852	3284	3543	2717
Fig. 3b, right panel
	w/o Mat1			w/Mat1
wt	515	813	809	1415	1483	1619
S164A	458	792	941	1330	1757	1603
T170A	387	521	547	868	1080	1089
S164A/T170A	413	458	502	964	1233	1155
w/o kinase	372	466	394	283	330	384
Fig. 3b, right panel, baseline corrected
	w/o Mat1			w/Mat1
wt	104.333	402.333	398.333	1082.67	1150.67	1286.67
S164A	47.3333	381.333	530.333	997.667	1424.67	1270.67
T170A	-23.6667	110.333	136.333	535.667	747.667	756.667
S164A/T170A	2.33333	47.3333	91.3333	631.667	900.667	822.667

## Sheet: Figure 3d
Fig.3d, left panel
	wt		S164A		S164E
	1. repl	2. repl	1. repl	2. repl	1. repl	2. repl
ctrl	6410	5938	7801	6610	5361	4559
Mat1 230-309	54083	49813	14992	13636	12159	11468
Mat1 1-309	41695	38039	12573	12138	10708	8843
Fig. 3d, right panel, relative values
			wt	S164A	S164E
Exp1			5.84199	1.63271	1.75078
Exp2			7.40879	1.64937	1.87781
Exp3			9.55974		3.99505
Exp4			4.87782		2.42566
Exp5			8.42325		2.98392
Exp6			5.45805
Exp7			8.43729	1.9218	2.26805
Exp8			8.38885	2.06293	2.51546
Exp9			7.86694
Exp10			8.99967
Exp11			11.2989		2.33004
Exp12			10.8995		2.72059
Exp13			14.3359
Exp14			10.715

## Sheet: Figure 3f
Fig. 3f
	w/Mat1		w/Mat1 R295A		w/o Mat1
	exp1	exp2	exp1	exp2	exp1	exp2
wt/wt	10.7876	10.5382	2.70879	2.85961	1	1
wt/R165A	1.85565	2.04934	1.38796	1.35679	1	1
R167A/wt	5.17204	6.95995	1.68262	1.57963	1	1
R167A/R165A	2.09936	2.62653	1.49341	1.83435	1	1

## Sheet: Figure 4a,b,d,e
Fig. 4a									Fig. 4b					Fig. 4d																	Fig. 4e
	S_T		A_pT		pS_pT				repl #	S_T	A_pT	pS_pT			CTD3			CTD9KKK			CTD[52]			Cdk2			SPT5 CTR					S_T			A_pT			pS_pT			w/o kinase
x-axis, time (min)	1. repl	2. repl	1. repl	2. repl	1. repl	2. repl			1	27998	31405	33414		S_T	18.1079	27.739	28.0835	32.7751	32.3094	34.6097	32.7135	19.0802	30.0914	76.6826	104.928	74.3816	35.4051	42.7264	36.8351		cons.	5657	6255	6434	14378	14194	12325	11096	13124	12888	545	71	829
15	10188	13834	11273	20094	69880	109092			2	28237	32371	33458		A_pT	86.4847	81.7065	95.283	48.1149	47.3846	52.4825	30.7532	32.0375	33.4677	104.698	98.4851	100.326	60	44.3851	57.1401		pY1	2216*	730	886	775	1397	657	683	549	570	784	1536	860
30	23655	27104	26442	28193	109108	141446			3	28292	33548	32496		pS_pT	83.3777	123.803	92.8193	112.279	94.7303	92.991	99.6596	92.4659	107.874	101.707	96.8169	101.477	86.9399	74.2421	138.818		pS2	648	797	18*	717	826	665	711	918	673	1057	946	824
60	33898	59295	51835	78690	149309	227192			4	30643	32651	33490																			pT4	707	863	1037	1532	1464	898	525	1457	887	996	515	1326
120	59780	112981	87199	155146	174416	266426			5	30662	34226	32393																			pS5	902	915	1530	1102	641	750	497	768	649	972	749	846
									6	31045	33525	32937																			pS7	941	748	659	2471	744	914	649	1074	1039	850	1199	1647
																															K7	10995	10268	9417	19180	20372	20422	22503	23907	23439	524	2884	19
																															K7ac	4385	5336	5946	12128	14187	12407	12304	10741	11802	752	524	669
Fig. 4a, curve fitting
x-axis, time (min)	S_T	A_pT	x-axis, time (min)	pS_pT																												* values were excluded from analysis due to confirmed misidentification of the samples
0	0	0	0	0
1.2	884.894	1224.23	0.12012	981.98
2.4	1769.79	2448.47	0.24024	1957.28
3.6	2654.68	3672.7	0.36036	2925.98
4.8	3539.58	4896.94	0.48048	3888.13
6	4424.47	6121.17	0.600601	4843.8
7.2	5309.36	7345.4	0.720721	5793.06
8.4	6194.26	8569.64	0.840841	6735.97
9.6	7079.15	9793.87	0.960961	7672.6
10.8	7964.05	11018.1	1.08108	8603.01
12	8848.94	12242.3	1.2012	9527.26
13.2	9733.84	13466.6	1.32132	10445.4
14.4	10618.7	14690.8	1.44144	11357.5
15.6	11503.6	15915	1.56156	12263.7
16.8	12388.5	17139.3	1.68168	13163.9
18	13273.4	18363.5	1.8018	14058.2
19.2	14158.3	19587.7	1.92192	14946.8
20.4	15043.2	20812	2.04204	15829.6
21.6	15928.1	22036.2	2.16216	16706.7
22.8	16813	23260.4	2.28228	17578.1
24	17697.9	24484.7	2.4024	18444
25.2	18582.8	25708.9	2.52252	19304.4
26.4	19467.7	26933.1	2.64264	20159.2
27.6	20352.6	28157.4	2.76276	21008.7
28.8	21237.5	29381.6	2.88288	21852.7
30	22122.4	30605.8	3.003	22691.5
31.2	23007.2	31830.1	3.12312	23525
32.4	23892.1	33054.3	3.24324	24353.2
33.6	24777	34278.5	3.36336	25176.3
34.8	25661.9	35502.8	3.48348	25994.2
36	26546.8	36727	3.6036	26807.1
37.2	27431.7	37951.3	3.72372	27614.9
38.4	28316.6	39175.5	3.84384	28417.8
39.6	29201.5	40399.7	3.96396	29215.7
40.8	30086.4	41624	4.08408	30008.7
42	30971.3	42848.2	4.2042	30796.9
43.2	31856.2	44072.4	4.32432	31580.3
44.4	32741.1	45296.7	4.44444	32358.9
45.6	33626	46520.9	4.56456	33132.8
46.8	34510.9	47745.1	4.68468	33902
48	35395.8	48969.4	4.8048	34666.6
49.2	36280.7	50193.6	4.92492	35426.5
50.4	37165.6	51417.8	5.04505	36182
51.6	38050.4	52642.1	5.16517	36932.9
52.8	38935.3	53866.3	5.28529	37679.4
54	39820.2	55090.5	5.40541	38421.4
55.2	40705.1	56314.8	5.52553	39159.1
56.4	41590	57539	5.64565	39892.4
57.6	42474.9	58763.2	5.76577	40621.4
58.8	43359.8	59987.5	5.88589	41346.1
60	44244.7	61211.7	6.00601	42066.5
61.2	45129.6	62435.9	6.12613	42782.8
62.4	46014.5	63660.2	6.24625	43494.9
63.6	46899.4	64884.4	6.36637	44202.9
64.8	47784.3	66108.6	6.48649	44906.8
66	48669.2	67332.9	6.60661	45606.6
67.2	49554.1	68557.1	6.72673	46302.4
68.4	50439	69781.3	6.84685	46994.3
69.6	51323.9	71005.6	6.96697	47682.2
70.8	52208.8	72229.8	7.08709	48366.1
72	53093.6	73454	7.20721	49046.2
73.2	53978.5	74678.3	7.32733	49722.4
74.4	54863.4	75902.5	7.44745	50394.8
75.6	55748.3	77126.7	7.56757	51063.4
76.8	56633.2	78351	7.68769	51728.3
78	57518.1	79575.2	7.80781	52389.4
79.2	58403	80799.4	7.92793	53046.9
80.4	59287.9	82023.7	8.04805	53700.7
81.6	60172.8	83247.9	8.16817	54350.8
82.8	61057.7	84472.1	8.28829	54997.4
84	61942.6	85696.4	8.40841	55640.3
85.2	62827.5	86920.6	8.52853	56279.8
86.4	63712.4	88144.8	8.64865	56915.7
87.6	64597.3	89369.1	8.76877	57548.1
88.8	65482.2	90593.3	8.88889	58177.1
90	66367.1	91817.5	9.00901	58802.7
91.2	67252	93041.8	9.12913	59424.9
92.4	68136.8	94266	9.24925	60043.6
93.6	69021.7	95490.2	9.36937	60659.1
94.8	69906.6	96714.5	9.48949	61271.2
96	70791.5	97938.7	9.60961	61880.1
97.2	71676.4	99162.9	9.72973	62485.6
98.4	72561.3	100387	9.84985	63088
99.6	73446.2	101611	9.96997	63687.1
100.8	74331.1	102836	10.0901	64283
102	75216	104060	10.2102	64875.8
103.2	76100.9	105284	10.3303	65465.5
104.4	76985.8	106508	10.4505	66052
105.6	77870.7	107733	10.5706	66635.5
106.8	78755.6	108957	10.6907	67215.8
108	79640.5	110181	10.8108	67793.2
109.2	80525.4	111405	10.9309	68367.5
110.4	81410.3	112630	11.0511	68938.9
111.6	82295.2	113854	11.1712	69507.2
112.8	83180	115078	11.2913	70072.7
114	84064.9	116302	11.4114	70635.2
115.2	84949.8	117526	11.5315	71194.8
116.4	85834.7	118751	11.6517	71751.5
117.6	86719.6	119975	11.7718	72305.4
118.8	87604.5	121199	11.8919	72856.5
120	88489.4	122423	12.012	73404.7
			12.1321	73950.2
			12.2523	74492.8
			12.3724	75032.8
			12.4925	75570
			12.6126	76104.5
			12.7327	76636.3
			12.8529	77165.5
			12.973	77692
			13.0931	78215.8
			13.2132	78737.1
			13.3333	79255.8
			13.4535	79771.9
			13.5736	80285.5
			13.6937	80796.6
			13.8138	81305.1
			13.9339	81811.1
			14.0541	82314.7
			14.1742	82815.8
			14.2943	83314.5
			14.4144	83810.7
			14.5345	84304.6
			14.6547	84796.1
			14.7748	85285.2
			14.8949	85771.9
			15.015	86256.3
			15.1351	86738.4
			15.2553	87218.2
			15.3754	87695.7
			15.4955	88171
			15.6156	88644
			15.7357	89114.7
			15.8559	89583.3
			15.976	90049.6
			16.0961	90513.7
			16.2162	90975.7
			16.3363	91435.5
			16.4565	91893.2
			16.5766	92348.7
			16.6967	92802.2
			16.8168	93253.5
			16.9369	93702.7
			17.0571	94149.9
			17.1772	94595
			17.2973	95038.1
			17.4174	95479.2
			17.5375	95918.2
			17.6577	96355.2
			17.7778	96790.3
			17.8979	97223.4
			18.018	97654.5
			18.1381	98083.7
			18.2583	98510.9
			18.3784	98936.2
			18.4985	99359.6
			18.6186	99781.2
			18.7387	100201
			18.8589	100619
			18.979	101034
			19.0991	101449
			19.2192	101861
			19.3393	102271
			19.4595	102680
			19.5796	103087
			19.6997	103492
			19.8198	103895
			19.9399	104296
			20.0601	104696
			20.1802	105094
			20.3003	105490
			20.4204	105885
			20.5405	106278
			20.6607	106669
			20.7808	107059
			20.9009	107446
			21.021	107833
			21.1411	108217
			21.2613	108600
			21.3814	108981
			21.5015	109361
			21.6216	109739
			21.7417	110115
			21.8619	110490
			21.982	110863
			22.1021	111235
			22.2222	111605
			22.3423	111974
			22.4625	112341
			22.5826	112706
			22.7027	113070
			22.8228	113433
			22.9429	113794
			23.0631	114153
			23.1832	114511
			23.3033	114868
			23.4234	115223
			23.5435	115576
			23.6637	115929
			23.7838	116279
			23.9039	116629
			24.024	116977
			24.1441	117323
			24.2643	117668
			24.3844	118012
			24.5045	118354
			24.6246	118695
			24.7447	119034
			24.8649	119373
			24.985	119709
			25.1051	120045
			25.2252	120379
			25.3453	120712
			25.4655	121043
			25.5856	121374
			25.7057	121703
			25.8258	122030
			25.9459	122356
			26.0661	122681
			26.1862	123005
			26.3063	123328
			26.4264	123649
			26.5465	123969
			26.6667	124288
			26.7868	124605
			26.9069	124921
			27.027	125236
			27.1471	125550
			27.2673	125863
			27.3874	126174
			27.5075	126484
			27.6276	126793
			27.7477	127101
			27.8679	127408
			27.988	127713
			28.1081	128018
			28.2282	128321
			28.3483	128623
			28.4685	128924
			28.5886	129224
			28.7087	129522
			28.8288	129820
			28.9489	130116
			29.0691	130411
			29.1892	130705
			29.3093	130999
			29.4294	131291
			29.5495	131581
			29.6697	131871
			29.7898	132160
			29.9099	132448
			30.03	132734
			30.1502	133020
			30.2703	133304
			30.3904	133588
			30.5105	133870
			30.6306	134152
			30.7508	134432
			30.8709	134711
			30.991	134990
			31.1111	135267
			31.2312	135543
			31.3514	135819
			31.4715	136093
			31.5916	136366
			31.7117	136639
			31.8318	136910
			31.952	137180
			32.0721	137450
			32.1922	137718
			32.3123	137986
			32.4324	138252
			32.5526	138518
			32.6727	138783
			32.7928	139046
			32.9129	139309
			33.033	139571
			33.1532	139832
			33.2733	140092
			33.3934	140351
			33.5135	140610
			33.6336	140867
			33.7538	141123
			33.8739	141379
			33.994	141633
			34.1141	141887
			34.2342	142140
			34.3544	142392
			34.4745	142643
			34.5946	142893
			34.7147	143143
			34.8348	143391
			34.955	143639
			35.0751	143886
			35.1952	144132
			35.3153	144377
			35.4354	144621
			35.5556	144865
			35.6757	145108
			35.7958	145349
			35.9159	145591
			36.036	145831
			36.1562	146070
			36.2763	146309
			36.3964	146547
			36.5165	146784
			36.6366	147020
			36.7568	147255
			36.8769	147490
			36.997	147724
			37.1171	147957
			37.2372	148189
			37.3574	148421
			37.4775	148651
			37.5976	148881
			37.7177	149111
			37.8378	149339
			37.958	149567
			38.0781	149794
			38.1982	150020
			38.3183	150245
			38.4384	150470
			38.5586	150694
			38.6787	150918
			38.7988	151140
			38.9189	151362
			39.039	151583
			39.1592	151804
			39.2793	152023
			39.3994	152242
			39.5195	152461
			39.6396	152678
			39.7598	152895
			39.8799	153111
			40	153327
			40.1201	153542
			40.2402	153756
			40.3604	153969
			40.4805	154182
			40.6006	154394
			40.7207	154605
			40.8408	154816
			40.961	155026
			41.0811	155236
			41.2012	155444
			41.3213	155653
			41.4414	155860
			41.5616	156067
			41.6817	156273
			41.8018	156478
			41.9219	156683
			42.042	156888
			42.1622	157091
			42.2823	157294
			42.4024	157496
			42.5225	157698
			42.6426	157899
			42.7628	158100
			42.8829	158300
			43.003	158499
			43.1231	158697
			43.2432	158895
			43.3634	159093
			43.4835	159290
			43.6036	159486
			43.7237	159682
			43.8438	159877
			43.964	160071
			44.0841	160265
			44.2042	160458
			44.3243	160651
			44.4444	160843
			44.5646	161034
			44.6847	161225
			44.8048	161415
			44.9249	161605
			45.045	161794
			45.1652	161983
			45.2853	162171
			45.4054	162359
			45.5255	162546
			45.6456	162732
			45.7658	162918
			45.8859	163103
			46.006	163288
			46.1261	163472
			46.2462	163656
			46.3664	163839
			46.4865	164021
			46.6066	164203
			46.7267	164385
			46.8468	164566
			46.967	164746
			47.0871	164926
			47.2072	165106
			47.3273	165285
			47.4474	165463
			47.5676	165641
			47.6877	165818
			47.8078	165995
			47.9279	166171
			48.048	166347
			48.1682	166522
			48.2883	166697
			48.4084	166871
			48.5285	167045
			48.6486	167218
			48.7688	167391
			48.8889	167563
			49.009	167735
			49.1291	167906
			49.2492	168077
			49.3694	168247
			49.4895	168417
			49.6096	168587
			49.7297	168755
			49.8498	168924
			49.97	169092
			50.0901	169259
			50.2102	169426
			50.3303	169593
			50.4505	169759
			50.5706	169924
			50.6907	170089
			50.8108	170254
			50.9309	170418
			51.0511	170582
			51.1712	170745
			51.2913	170908
			51.4114	171070
			51.5315	171232
			51.6517	171394
			51.7718	171555
			51.8919	171715
			52.012	171875
			52.1321	172035
			52.2523	172194
			52.3724	172353
			52.4925	172511
			52.6126	172669
			52.7327	172827
			52.8529	172984
			52.973	173141
			53.0931	173297
			53.2132	173453
			53.3333	173608
			53.4535	173763
			53.5736	173918
			53.6937	174072
			53.8138	174225
			53.9339	174379
			54.0541	174531
			54.1742	174684
			54.2943	174836
			54.4144	174988
			54.5345	175139
			54.6547	175290
			54.7748	175440
			54.8949	175590
			55.015	175740
			55.1351	175889
			55.2553	176038
			55.3754	176186
			55.4955	176334
			55.6156	176482
			55.7357	176629
			55.8559	176776
			55.976	176923
			56.0961	177069
			56.2162	177214
			56.3363	177360
			56.4565	177505
			56.5766	177649
			56.6967	177793
			56.8168	177937
			56.9369	178081
			57.0571	178224
			57.1772	178366
			57.2973	178509
			57.4174	178651
			57.5375	178792
			57.6577	178933
			57.7778	179074
			57.8979	179215
			58.018	179355
			58.1381	179495
			58.2583	179634
			58.3784	179773
			58.4985	179912
			58.6186	180050
			58.7387	180188
			58.8589	180326
			58.979	180463
			59.0991	180600
			59.2192	180736
			59.3393	180873
			59.4595	181009
			59.5796	181144
			59.6997	181279
			59.8198	181414
			59.9399	181549
			60.0601	181683
			60.1802	181817
			60.3003	181950
			60.4204	182083
			60.5405	182216
			60.6607	182349
			60.7808	182481
			60.9009	182613
			61.021	182744
			61.1411	182875
			61.2613	183006
			61.3814	183137
			61.5015	183267
			61.6216	183397
			61.7417	183526
			61.8619	183655
			61.982	183784
			62.1021	183913
			62.2222	184041
			62.3423	184169
			62.4625	184297
			62.5826	184424
			62.7027	184551
			62.8228	184678
			62.9429	184804
			63.0631	184930
			63.1832	185056
			63.3033	185182
			63.4234	185307
			63.5435	185432
			63.6637	185556
			63.7838	185680
			63.9039	185804
			64.024	185928
			64.1441	186051
			64.2643	186174
			64.3844	186297
			64.5045	186420
			64.6246	186542
			64.7447	186664
			64.8649	186785
			64.985	186906
			65.1051	187027
			65.2252	187148
			65.3453	187269
			65.4655	187389
			65.5856	187508
			65.7057	187628
			65.8258	187747
			65.9459	187866
			66.0661	187985
			66.1862	188103
			66.3063	188222
			66.4264	188339
			66.5465	188457
			66.6667	188574
			66.7868	188691
			66.9069	188808
			67.027	188925
			67.1471	189041
			67.2673	189157
			67.3874	189272
			67.5075	189388
			67.6276	189503
			67.7477	189618
			67.8679	189732
			67.988	189847
			68.1081	189961
			68.2282	190074
			68.3483	190188
			68.4685	190301
			68.5886	190414
			68.7087	190527
			68.8288	190639
			68.9489	190752
			69.0691	190863
			69.1892	190975
			69.3093	191087
			69.4294	191198
			69.5495	191309
			69.6697	191419
			69.7898	191530
			69.9099	191640
			70.03	191750
			70.1502	191860
			70.2703	191969
			70.3904	192078
			70.5105	192187
			70.6306	192296
			70.7508	192404
			70.8709	192512
			70.991	192620
			71.1111	192728
			71.2312	192835
			71.3514	192943
			71.4715	193049
			71.5916	193156
			71.7117	193263
			71.8318	193369
			71.952	193475
			72.0721	193581
			72.1922	193686
			72.3123	193791
			72.4324	193897
			72.5526	194001
			72.6727	194106
			72.7928	194210
			72.9129	194314
			73.033	194418
			73.1532	194522
			73.2733	194625
			73.3934	194729
			73.5135	194832
			73.6336	194934
			73.7538	195037
			73.8739	195139
			73.994	195241
			74.1141	195343
			74.2342	195445
			74.3544	195546
			74.4745	195647
			74.5946	195748
			74.7147	195849
			74.8348	195949
			74.955	196050
			75.0751	196150
			75.1952	196250
			75.3153	196349
			75.4354	196449
			75.5556	196548
			75.6757	196647
			75.7958	196746
			75.9159	196844
			76.036	196942
			76.1562	197041
			76.2763	197139
			76.3964	197236
			76.5165	197334
			76.6366	197431
			76.7568	197528
			76.8769	197625
			76.997	197722
			77.1171	197818
			77.2372	197914
			77.3574	198010
			77.4775	198106
			77.5976	198202
			77.7177	198297
			77.8378	198393
			77.958	198488
			78.0781	198582
			78.1982	198677
			78.3183	198771
			78.4384	198866
			78.5586	198960
			78.6787	199054
			78.7988	199147
			78.9189	199241
			79.039	199334
			79.1592	199427
			79.2793	199520
			79.3994	199612
			79.5195	199705
			79.6396	199797
			79.7598	199889
			79.8799	199981
			80	200073
			80.1201	200164
			80.2402	200256
			80.3604	200347
			80.4805	200438
			80.6006	200528
			80.7207	200619
			80.8408	200709
			80.961	200799
			81.0811	200889
			81.2012	200979
			81.3213	201069
			81.4414	201158
			81.5616	201247
			81.6817	201336
			81.8018	201425
			81.9219	201514
			82.042	201603
			82.1622	201691
			82.2823	201779
			82.4024	201867
			82.5225	201955
			82.6426	202042
			82.7628	202130
			82.8829	202217
			83.003	202304
			83.1231	202391
			83.2432	202478
			83.3634	202564
			83.4835	202651
			83.6036	202737
			83.7237	202823
			83.8438	202909
			83.964	202994
			84.0841	203080
			84.2042	203165
			84.3243	203250
			84.4444	203335
			84.5646	203420
			84.6847	203505
			84.8048	203589
			84.9249	203674
			85.045	203758
			85.1652	203842
			85.2853	203926
			85.4054	204009
			85.5255	204093
			85.6456	204176
			85.7658	204259
			85.8859	204342
			86.006	204425
			86.1261	204508
			86.2462	204590
			86.3664	204672
			86.4865	204755
			86.6066	204837
			86.7267	204918
			86.8468	205000
			86.967	205082
			87.0871	205163
			87.2072	205244
			87.3273	205325
			87.4474	205406
			87.5676	205487
			87.6877	205567
			87.8078	205648
			87.9279	205728
			88.048	205808
			88.1682	205888
			88.2883	205968
			88.4084	206047
			88.5285	206127
			88.6486	206206
			88.7688	206285
			88.8889	206364
			89.009	206443
			89.1291	206522
			89.2492	206600
			89.3694	206679
			89.4895	206757
			89.6096	206835
			89.7297	206913
			89.8498	206991
			89.97	207069
			90.0901	207146
			90.2102	207223
			90.3303	207301
			90.4505	207378
			90.5706	207454
			90.6907	207531
			90.8108	207608
			90.9309	207684
			91.0511	207761
			91.1712	207837
			91.2913	207913
			91.4114	207989
			91.5315	208064
			91.6517	208140
			91.7718	208215
			91.8919	208291
			92.012	208366
			92.1321	208441
			92.2523	208516
			92.3724	208591
			92.4925	208665
			92.6126	208740
			92.7327	208814
			92.8529	208888
			92.973	208962
			93.0931	209036
			93.2132	209110
			93.3333	209184
			93.4535	209257
			93.5736	209330
			93.6937	209404
			93.8138	209477
			93.9339	209550
			94.0541	209622
			94.1742	209695
			94.2943	209768
			94.4144	209840
			94.5345	209912
			94.6547	209984
			94.7748	210056
			94.8949	210128
			95.015	210200
			95.1351	210272
			95.2553	210343
			95.3754	210414
			95.4955	210486
			95.6156	210557
			95.7357	210628
			95.8559	210698
			95.976	210769
			96.0961	210840
			96.2162	210910
			96.3363	210980
			96.4565	211051
			96.5766	211121
			96.6967	211191
			96.8168	211260
			96.9369	211330
			97.0571	211400
			97.1772	211469
			97.2973	211538
			97.4174	211607
			97.5375	211676
			97.6577	211745
			97.7778	211814
			97.8979	211883
			98.018	211951
			98.1381	212020
			98.2583	212088
			98.3784	212156
			98.4985	212224
			98.6186	212292
			98.7387	212360
			98.8589	212428
			98.979	212495
			99.0991	212563
			99.2192	212630
			99.3393	212697
			99.4595	212764
			99.5796	212831
			99.6997	212898
			99.8198	212965
			99.9399	213031
			100.06	213098
			100.18	213164
			100.3	213230
			100.42	213296
			100.541	213362
			100.661	213428
			100.781	213494
			100.901	213560
			101.021	213625
			101.141	213691
			101.261	213756
			101.381	213821
			101.502	213886
			101.622	213951
			101.742	214016
			101.862	214081
			101.982	214145
			102.102	214210
			102.222	214274
			102.342	214339
			102.462	214403
			102.583	214467
			102.703	214531
			102.823	214595
			102.943	214658
			103.063	214722
			103.183	214786
			103.303	214849
			103.423	214912
			103.544	214975
			103.664	215038
			103.784	215101
			103.904	215164
			104.024	215227
			104.144	215290
			104.264	215352
			104.384	215415
			104.505	215477
			104.625	215539
			104.745	215601
			104.865	215663
			104.985	215725
			105.105	215787
			105.225	215848
			105.345	215910
			105.465	215972
			105.586	216033
			105.706	216094
			105.826	216155
			105.946	216216
			106.066	216277
			106.186	216338
			106.306	216399
			106.426	216459
			106.547	216520
			106.667	216580
			106.787	216641
			106.907	216701
			107.027	216761
			107.147	216821
			107.267	216881
			107.387	216941
			107.508	217000
			107.628	217060
			107.748	217120
			107.868	217179
			107.988	217238
			108.108	217298
			108.228	217357
			108.348	217416
			108.468	217475
			108.589	217533
			108.709	217592
			108.829	217651
			108.949	217709
			109.069	217768
			109.189	217826
			109.309	217884
			109.429	217942
			109.55	218000
			109.67	218058
			109.79	218116
			109.91	218174
			110.03	218232
			110.15	218289
			110.27	218347
			110.39	218404
			110.511	218461
			110.631	218518
			110.751	218576
			110.871	218632
			110.991	218689
			111.111	218746
			111.231	218803
			111.351	218860
			111.471	218916
			111.592	218972
			111.712	219029
			111.832	219085
			111.952	219141
			112.072	219197
			112.192	219253
			112.312	219309
			112.432	219365
			112.553	219421
			112.673	219476
			112.793	219532
			112.913	219587
			113.033	219643
			113.153	219698
			113.273	219753
			113.393	219808
			113.514	219863
			113.634	219918
			113.754	219973
			113.874	220027
			113.994	220082
			114.114	220137
			114.234	220191
			114.354	220245
			114.474	220300
			114.595	220354
			114.715	220408
			114.835	220462
			114.955	220516
			115.075	220570
			115.195	220623
			115.315	220677
			115.435	220731
			115.556	220784
			115.676	220838
			115.796	220891
			115.916	220944
			116.036	220997
			116.156	221050
			116.276	221103
			116.396	221156
			116.517	221209
			116.637	221262
			116.757	221315
			116.877	221367
			116.997	221420
			117.117	221472
			117.237	221524
			117.357	221577
			117.477	221629
			117.598	221681
			117.718	221733
			117.838	221785
			117.958	221837
			118.078	221888
			118.198	221940
			118.318	221992
			118.438	222043
			118.559	222094
			118.679	222146
			118.799	222197
			118.919	222248
			119.039	222299
			119.159	222350
			119.279	222401
			119.399	222452
			119.52	222503
			119.64	222554
			119.76	222604
			119.88	222655
			120	222705

## Sheet: Figure 5a,b
	Figure 5a														Figure 5b
	Cdk7wt/CycH on MBP-Mat1 (230-309)										Affinity graph (Cdk7 wt/CycH)				Cdk7 S164A/CycH on MBP-Mat1 (230-309)									Affinity graph (Cdk7 S164A/CycH)
	x-axis, time (s)	0.2 nM	0.6 nM	1.9 nM	5.6 nm	16.7 nM	50 nM	150 nM			x-axis	RU			x-axis, time (s)	0.2 nM	0.6 nM	1.9 nM	5.6 nm	16.7 nM	50 nM	150 nM		x-axis	RU
	-60	-0.05245	-0.11315	-0.02275	-0.08815	0.05815	0.16675	0.05895			0	-0.0139749			-60	0.01935	0.01015	-0.00524999	0.00175001	0.07315	-0.01405	-0.03245		0	0.0833383
	-59.9	-0.0561	-0.1148	-0.0235	-0.0895	0.0547	0.1683	0.0586			1,51515151515152E-09	2.19384			-59.9	0.01875	0.01095	-0.00825001	0.00454999	0.07315	-0.01705	-0.03495		1,51515151515152E-09	2.0114
	-59.8	-0.0586487	-0.117049	-0.0266487	-0.0902487	0.0509513	0.165951	0.0556513			3,03030303030303E-09	3.88028			-59.8	0.0229489	0.0150489	-0.0083511	0.0091489	0.0760489	-0.0129511	-0.0322511		3,03030303030303E-09	3.52435
	-59.7	-0.0596492	-0.118949	-0.0235492	-0.0899492	0.0496508	0.165951	0.0578508			4,54545454545455E-09	5.21052			-59.7	0.0208994	0.0178994	-0.0118995	0.0127005	0.0714005	-0.0139995	-0.0319995		4,54545454545455E-09	4.74321
	-59.6	-0.06265	-0.12225	-0.01875	-0.0892509	0.0528491	0.163849	0.0571491			6,06060606060606E-09	6.28664			-59.6	0.0169	0.016	-0.0167	0.0142018	0.0689018	-0.0156982	-0.0347982		6,06060606060606E-09	5.74613
	-59.5	-0.06205	-0.11985	-0.01555	-0.08845	0.05445	0.16215	0.05935			7,57575757575758E-09	7.1751			-59.5	0.01655	0.01425	-0.02005	0.01505	0.07155	-0.01895	-0.03895		7,57575757575758E-09	6.58584
	-59.4	-0.0605	-0.1138	-0.0137	-0.0853	0.054	0.1608	0.06			9,09090909090909E-09	7.92106			-59.4	0.01385	0.01335	-0.01855	0.01195	0.06955	-0.02165	-0.03905		9,09090909090909E-09	7.29917
	-59.3	-0.0645014	-0.113201	-0.0109014	-0.0882014	0.0573986	0.157799	0.0595986			1,06060606060606E-08	8.55626			-59.3	0.0131007	0.0138007	-0.0187993	0.0124007	0.0736007	-0.0155993	-0.0396993		1,06060606060606E-08	7.91266
	-59.2	-0.0661987	-0.108799	-0.00819951	-0.0870995	0.0563005	0.1567	0.0614005			1,21212121212121E-08	9.10365			-59.2	0.0169035	0.0161035	-0.017101	0.017899	0.079099	-0.010001	-0.037701		1,21212121212121E-08	8.44589
	-59.1	-0.0623	-0.108	-0.0063	-0.0855035	0.0539965	0.154696	0.0660965			1,36363636363636E-08	9.58027			-59.1	0.0221	0.0212	-0.0101	0.025296	0.084996	-0.00780403	-0.037304		1,36363636363636E-08	8.91366
	-59	-0.0666	-0.112	-0.0075	-0.0847	0.0512	0.1472	0.0627			1,51515151515152E-08	9.99901			-59	0.02525	0.02075	-0.00724999	0.02505	0.09035	-0.00444999	-0.03505		1,51515151515152E-08	9.32731
	-58.9	-0.0641	-0.1106	-0.0034	-0.0811	0.0505	0.1467	0.0608			1,66666666666667E-08	10.3698			-58.9	0.025	0.0187	-0.00770001	0.0241	0.0877	-0.00650001	-0.0317		1,66666666666667E-08	9.69573
	-58.8	-0.0606988	-0.111599	-0.00719878	-0.0818988	0.0489012	0.141001	0.0619012			1,81818181818182E-08	10.7005			-58.8	0.0255017	0.0194017	-0.00929829	0.0224017	0.0823017	-0.0133983	-0.0341983		1,81818181818182E-08	10.026
	-58.7	-0.0576515	-0.107552	-0.00635012	-0.0749501	0.0517499	0.13785	0.0655499			1,96969696969697E-08	10.9971			-58.7	0.0241513	0.0177513	-0.013448	0.014952	0.080052	-0.012448	-0.033948		1,96969696969697E-08	10.3236
	-58.6	-0.0603	-0.1069	-0.0102	-0.0796976	0.0490024	0.139102	0.0624024			2,12121212121212E-08	11.2648			-58.6	0.02765	0.02005	-0.01365	0.0177495	0.0789495	-0.0114505	-0.0351505		2,12121212121212E-08	10.5933																								ratio
	-58.5	-0.06295	-0.10745	-0.01225	-0.07995	0.04705	0.13485	0.06205			2,27272727272727E-08	11.5076			-58.5	0.0268	0.0178	-0.00800001	0.0213	0.0757	-0.00960001	-0.0321		2,27272727272727E-08	10.8388
	-58.4	-0.0582	-0.1032	-0.0081	-0.0786	0.0493	0.1367	0.0648			2,42424242424242E-08	11.7287			-58.4	0.01895	0.01825	-0.00875	0.01825	0.07255	-0.01365	-0.03665		2,42424242424242E-08	11.0632
	-58.3	-0.0542013	-0.0956013	-0.00520134	-0.0779013	0.0518987	0.139999	0.0688987			2,57575757575758E-08	11.931			-58.3	0.0180024	0.0151024	-0.0115976	0.0172024	0.0743024	-0.0158976	-0.0370976		2,57575757575758E-08	11.2692
	-58.2	-0.0558504	-0.0955504	-0.00884963	-0.0808496	0.0500504	0.14385	0.0670504			2,72727272727273E-08	12.1168			-58.2	0.0182493	0.0182493	-0.0137496	0.0143504	0.0713504	-0.0154496	-0.0351496		2,72727272727273E-08	11.4588
	-58.1	-0.0552	-0.096	-0.0096	-0.0822992	0.0460008	0.142901	0.0637008			2,87878787878788E-08	12.288			-58.1	0.017	0.0199	-0.0162	0.0136006	0.0720006	-0.0159994	-0.0319994		2,87878787878788E-08	11.6341
	-58	-0.05285	-0.09335	-0.00405	-0.07625	0.05135	0.14515	0.06635			3,03030303030303E-08	12.4462			-58	0.01795	0.01845	-0.01525	0.01525	0.07125	-0.01675	-0.02855		3,03030303030303E-08	11.7965
	-57.9	-0.054	-0.0976	-0.0088	-0.0804	0.0548	0.1465	0.0664			3,18181818181818E-08	12.593			-57.9	0.0185	0.016	-0.0136	0.0149	0.0752	-0.0154	-0.0261		3,18181818181818E-08	11.9474
	-57.8	-0.0536996	-0.0959996	-0.00829957	-0.0803996	0.0540004	0.1473	0.0660004			3,33333333333333E-08	12.7294			-57.8	0.0148002	0.0134002	-0.0152998	0.0112002	0.0722002	-0.0146998	-0.0253998		3,33333333333333E-08	12.088
	-57.7	-0.0485011	-0.0932011	-0.0062011	-0.0813011	0.0526989	0.149599	0.0696989			3,48484848484849E-08	12.8565			-57.7	0.0181005	0.0135005	-0.0117001	0.0119999	0.0743999	-0.0145001	-0.0230001		3,48484848484849E-08	12.2193
	-57.6	-0.0466	-0.0895	-0.0054	-0.084101	0.054899	0.148499	0.070699			3,63636363636364E-08	12.9753			-57.6	0.0176	0.0117	-0.0135	0.0112018	0.0754018	-0.0191982	-0.0279982		3,63636363636364E-08	12.3422
	-57.5	-0.04885	-0.09195	-0.01005	-0.08565	0.05035	0.14855	0.06755			3,78787878787879E-08	13.0866			-57.5	0.0204	0.0132	-0.0112	0.0123	0.071	-0.0193	-0.0283		3,78787878787879E-08	12.4575
	-57.4	-0.0494	-0.0907	-0.01	-0.0866	0.0507	0.1487	0.0634			3,93939393939394E-08	13.191			-57.4	0.0165	0.0177	-0.0149	0.0141	0.0724	-0.0205	-0.0309		3,93939393939394E-08	12.5659
	-57.3	-0.0523993	-0.0880993	-0.0103993	-0.0812993	0.0463007	0.150201	0.0621007			4,09090909090909E-08	13.2892			-57.3	0.0134503	0.0171503	-0.0115497	0.0169503	0.0708503	-0.0163497	-0.0337497		4,09090909090909E-08	12.6679
	-57.2	-0.0508985	-0.0868985	-0.0104004	-0.0797004	0.0443996	0.1507	0.0606996			4,24242424242424E-08	13.3816			-57.2	0.017454	0.023754	-0.00425232	0.0197477	0.0713477	-0.00965232	-0.0316523		4,24242424242424E-08	12.7642
	-57.1	-0.04465	-0.07735	-0.00545	-0.074354	0.047046	0.153146	0.065946			4,39393939393939E-08	13.4689			-57.1	0.0189	0.0244	0.0027	0.0216978	0.0713978	-0.0133022	-0.0298022		4,39393939393939E-08	12.8552
	-57	-0.04115	-0.07695	-0.00425	-0.07425	0.04135	0.14625	0.06585			4,54545454545455E-08	13.5514			-57	0.02355	0.02445	0.00445	0.02385	0.07105	-0.01285	-0.02815		4,54545454545455E-08	12.9413
	-56.9	-0.0397	-0.0766	-0.006	-0.0751	0.038	0.1419	0.0666			4,6969696969697E-08	13.6294			-56.9	0.02685	0.02455	0.00345	0.02475	0.06995	-0.00625	-0.02525		4,6969696969697E-08	13.0229
	-56.8	-0.0366984	-0.0755984	-0.00489841	-0.0779984	0.0330016	0.134002	0.0630016			4,84848484848485E-08	13.7035			-56.8	0.0214494	0.0183494	0.00194945	0.0253494	0.0678494	-0.00955055	-0.0269506		4,84848484848485E-08	13.1003
	-56.7	-0.0353497	-0.0745497	-0.000150611	-0.0759506	0.0332494	0.136249	0.0663494			5E-08	13.7737			-56.7	0.02225	0.01705	0.00165037	0.0234504	0.0661504	-0.00934963	-0.0305496		5E-08	13.1739
	-56.6	-0.0355	-0.0758	0.0036	-0.0765992	0.0347008	0.133601	0.0684008			5,15151515151515E-08	13.8405			-56.6	0.0231	0.0193	0.0043	0.0237999	0.0656999	-0.00470006	-0.0316001		5,15151515151515E-08	13.2439
	-56.5	-0.03895	-0.07375	0.00145	-0.07655	0.03465	0.13385	0.06715			5,3030303030303E-08	13.9041			-56.5	0.02325	0.01765	0.000850006	0.02495	0.06285	-0.00604999	-0.03565		5,3030303030303E-08	13.3106
	-56.4	-0.0381	-0.074	0.0029	-0.0763	0.0239	0.1334	0.0657			5,45454545454546E-08	13.9647			-56.4	0.02765	0.01505	-0.000650006	0.02375	0.06115	-0.00875001	-0.03665		5,45454545454546E-08	13.3743
	-56.3	-0.0391493	-0.0778493	0.00175073	-0.0716493	0.0204507	0.130551	0.0615507			5,60606060606061E-08	14.0224			-56.3	0.028849	0.014549	-5.10369e-05	0.029249	0.062349	-0.010251	-0.034651		5,60606060606061E-08	13.435
	-56.2	-0.0357004	-0.0761004	0.00389957	-0.0711004	0.0228996	0.1312	0.0664996			5,75757575757576E-08	14.0776			-56.2	0.0288512	0.0146512	-0.00284981	0.0296502	0.0577502	-0.0100498	-0.0357498		5,75757575757576E-08	13.4931
	-56.1	-0.0386	-0.074	0.0039	-0.0699982	0.0206018	0.131102	0.0672018			5,90909090909091E-08	14.1304			-56.1	0.0305	0.0157	0.000699997	0.031197	0.056197	-0.00780298	-0.036003		5,90909090909091E-08	13.5487
	-56	-0.0386	-0.0719	0.0051	-0.0686	0.0217	0.1345	0.0682			6,06060606060606E-08	14.1809			-56	0.0321	0.0147	0.0084	0.0321	0.0564	-0.0072	-0.0369		6,06060606060606E-08	13.6019
	-55.9	-0.04035	-0.07565	0.00015	-0.06965	0.02185	0.13005	0.06445			6,21212121212121E-08	14.2292			-55.9	0.03095	0.00955	0.00655	0.03275	0.05395	-0.00695	-0.03955		6,21212121212121E-08	13.6529
	-55.8	-0.039552	-0.071652	-0.00205195	-0.066852	0.021848	0.132848	0.067948			6,36363636363636E-08	14.2756			-55.8	0.02395	0.00705	0.00575	0.03505	0.05375	-0.00375	-0.04205		6,36363636363636E-08	13.7019
	-55.7	-0.0393499	-0.0699499	-0.00674921	-0.0678492	0.0202508	0.131951	0.0696508			6,51515151515152E-08	14.3201			-55.7	0.0227021	0.00300207	0.00169927	0.0342993	0.0561993	-0.00420073	-0.0387007		6,51515151515152E-08	13.7489
	-55.6	-0.04105	-0.07365	-0.00405	-0.0701476	0.0166524	0.129752	0.0668524			6,66666666666667E-08	14.3628			-55.6	0.0248	0.0074	0.0052	0.0372974	0.0607974	-0.00620256	-0.0350026		6,66666666666667E-08	13.794
	-55.5	-0.0403	-0.0725	-0.0012	-0.071	0.0152	0.1323	0.065			6,81818181818182E-08	14.4039			-55.5	0.0272	0.0101	0.0085	0.0402	0.0567	-0.0067	-0.0347		6,81818181818182E-08	13.8375
	-55.4	-0.03955	-0.06775	0.00035	-0.06895	0.01695	0.13265	0.06675			6,96969696969697E-08	14.4434			-55.4	0.02555	0.01365	0.01155	0.04635	0.05975	-0.000649995	-0.02895		6,96969696969697E-08	13.8793
	-55.3	-0.036901	-0.066601	-0.000300975	-0.067401	0.021599	0.129999	0.067599			7,12121212121212E-08	14.4814			-55.3	0.0229485	0.0127485	0.0138485	0.0497485	0.0623485	-0.00065146	-0.0298515		7,12121212121212E-08	13.9196
	-55.2	-0.0352994	-0.0641994	0.00279982	-0.0638002	0.0199998	0.1335	0.0702998			7,27272727272727E-08	14.5181			-55.2	0.0227018	0.0129018	0.0117004	0.0459004	0.0630004	-0.00209963	-0.0309996		7,27272727272727E-08	13.9584
	-55.1	-0.0362	-0.0658	0.0065	-0.056801	0.014799	0.130699	0.071499			7,42424242424243E-08	14.5534			-55.1	0.0231	0.0149	0.0114	0.0484978	0.0667978	-0.00260219	-0.0306022		7,42424242424243E-08	13.9958
	-55	-0.03435	-0.06535	0.01115	-0.05625	0.01445	0.13045	0.07535			7,57575757575758E-08	14.5874			-55	0.02325	0.01825	0.00934999	0.05065	0.06775	-5.00068e-05	-0.02915		7,57575757575758E-08	14.0319
	-54.9	-0.0351	-0.0644	0.0108	-0.054	0.0177	0.1311	0.0777			7,72727272727273E-08	14.6203			-54.9	0.0228	0.0159	0.0058	0.047	0.0649	-0.0068	-0.0309		7,72727272727273E-08	14.0668
	-54.8	-0.038598	-0.066698	0.00280195	-0.056498	0.017202	0.130702	0.073802			7,87878787878788E-08	14.652			-54.8	0.0233509	0.0173509	0.00295085	0.0480509	0.0644509	-0.00714915	-0.0327491		7,87878787878788E-08	14.1005
	-54.7	-0.0394007	-0.0621007	-0.00190055	-0.0546005	0.0153995	0.132199	0.0722995			8,03030303030303E-08	14.6827			-54.7	0.0220496	0.0136496	-0.00174768	0.0462523	0.0574523	-0.00934768	-0.0362477		8,03030303030303E-08	14.1331
	-54.6	-0.041	-0.0603	0.0016	-0.0521035	0.0207965	0.134396	0.0753965			8,18181818181818E-08	14.7124			-54.6	0.0239	0.017	-0.0013	0.0429009	0.0557009	-0.00759909	-0.0382991		8,18181818181818E-08	14.1646
	-54.5	-0.0407	-0.0582	0.0057	-0.05	0.0209	0.1373	0.0818			8,33333333333334E-08	14.7411			-54.5	0.02055	0.02315	0.00165001	0.04045	0.05915	-0.00634999	-0.03735		8,33333333333334E-08	14.1952
	-54.4	-0.0459	-0.0576	0.0111	-0.0508	0.0188	0.1319	0.076			8,48484848484849E-08	14.7689			-54.4	0.02155	0.02375	-0.00465	0.04105	0.05875	-0.00105	-0.04305		8,48484848484849E-08	14.2247
	-54.3	-0.0496494	-0.0586494	0.0101506	-0.0518494	0.0180506	0.129751	0.0745506			8,63636363636364E-08	14.7958			-54.3	0.0235519	0.0212519	-0.00664812	0.0395519	0.0598519	-0.000348116	-0.0433481		8,63636363636364E-08	14.2533
	-54.2	-0.0460012	-0.0623012	0.0133974	-0.0532026	0.0167974	0.133197	0.0753974			8,78787878787879E-08	14.8219			-54.2	0.0193002	0.0168002	-0.00940024	0.0391998	0.0583998	0.00249976	-0.0463002		8,78787878787879E-08	14.2811
	-54.1	-0.0452	-0.0606	0.0155	-0.0533005	0.0164995	0.1322	0.0739995			8,93939393939394E-08	14.8471			-54.1	0.02175	0.02005	-0.00505001	0.0382475	0.0581475	0.00244749	-0.0443525		8,93939393939394E-08	14.308
	-54	-0.0472	-0.0624	0.0151	-0.0527	0.0163	0.1367	0.0751			9,09090909090909E-08	14.8716			-54	0.0231	0.0196	-0.000399994	0.0405	0.061	0.00280001	-0.045		9,09090909090909E-08	14.3341
	-53.9	-0.0467	-0.0588	0.0125	-0.0503	0.0187	0.138	0.076			9,24242424242424E-08	14.8954			-53.9	0.02445	0.02175	0.00305	0.04155	0.06065	0.00305	-0.04405		9,24242424242424E-08	14.3595
	-53.8	-0.0497468	-0.0650468	0.0116532	-0.0523468	0.0155532	0.133253	0.0731532			9,3939393939394E-08	14.9185			-53.8	0.0250499	0.0136499	-0.000350123	0.0368499	0.0610499	0.00424988	-0.0436501		9,3939393939394E-08	14.3841
	-53.7	-0.0462492	-0.0626492	0.0141482	-0.0472518	0.0185482	0.135648	0.0755482			9,54545454545455E-08	14.941			-53.7	0.0234017	0.00890165	0.000300238	0.0364002	0.0581002	0.00400024	-0.0436998		9,54545454545455E-08	14.408
	-53.6	-0.0429	-0.0579	0.0118	-0.0458019	0.0184981	0.133798	0.0755981			9,6969696969697E-08	14.9627			-53.6	0.0232	0.00659999	0.00279999	0.0362994	0.0613994	0.0047994	-0.0429006		9,6969696969697E-08	14.4313
	-53.5	-0.0379	-0.051	0.0085	-0.047	0.0188	0.1341	0.0747			9,84848484848485E-08	14.9839			-53.5	0.0215	0.00460001	0.00530001	0.0358	0.0613	0.00480001	-0.0458		9,84848484848485E-08	14.4539
	-53.4	-0.036	-0.0502	0.0047	-0.0493	0.019	0.132	0.0732			1E-07	15.0045			-53.4	0.0204	0.0062	0.0054	0.0354	0.0602	0.0055	-0.0424		1E-07	14.4759
	-53.3	-0.03925	-0.05365	0.00095	-0.04895	0.01785	0.12465	0.07125			1,01515151515152E-07	15.0246			-53.3	0.0225998	0.00799982	0.00589982	0.0353998	0.0591998	0.00579982	-0.0415002		1,01515151515152E-07	14.4973
	-53.2	-0.0346025	-0.0481025	-0.00110189	-0.0422019	0.0185981	0.126098	0.0730981			1,03030303030303E-07	15.0441			-53.2	0.0227991	0.00949914	0.00649774	0.0367977	0.0592977	0.00209774	-0.0420023		1,03030303030303E-07	14.5181
	-53.1	-0.03455	-0.05205	-0.00215	-0.0443479	0.0147521	0.123952	0.0728521			1,04545454545455E-07	15.063			-53.1	0.02145	0.01195	0.00174999	0.0359515	0.0569515	-0.00284847	-0.0414485		1,04545454545455E-07	14.5384
	-53	-0.03135	-0.04925	0.00275	-0.04325	0.01975	0.13105	0.07265			1,06060606060606E-07	15.0815			-53	0.0224	0.0123	-0.000899996	0.036	0.0571	-0.0011	-0.0435		1,06060606060606E-07	14.5581
	-52.9	-0.03255	-0.04525	0.00495	-0.04425	0.02225	0.13525	0.07645			1,07575757575758E-07	15.0995			-52.9	0.0234	0.0148	-0.0057	0.0335	0.0529	-0.006	-0.0442		1,07575757575758E-07	14.5774
	-52.8	-0.0330989	-0.0448989	0.000701098	-0.0480989	0.0248011	0.139201	0.0751011			1,09090909090909E-07	15.1171			-52.8	0.0228492	0.0194492	-0.00205079	0.0356492	0.0580492	-0.00435079	-0.0442508		1,09090909090909E-07	14.5961
	-52.7	-0.0315504	-0.0452504	0.00074945	-0.0499506	0.0256494	0.145849	0.0740494			1,10606060606061E-07	15.1342			-52.7	0.0216996	0.0197996	-0.00280202	0.033798	0.061698	0.00299798	-0.042302		1,10606060606061E-07	14.6144
	-52.6	-0.03365	-0.05185	0.00315	-0.0559495	0.0262505	0.14735	0.0731505			1,12121212121212E-07	15.1509			-52.6	0.0249	0.0203	-0.0026	0.0384991	0.0626991	0.00699914	-0.0422009		1,12121212121212E-07	14.6323
	-52.5	-0.034	-0.0493	0.0066	-0.0529	0.0255	0.1465	0.0743			1,13636363636364E-07	15.1671			-52.5	0.02095	0.02095	-0.00265	0.03675	0.06235	0.00925	-0.04245		1,13636363636364E-07	14.6497
	-52.4	-0.03185	-0.04905	0.00625	-0.05015	0.02945	0.14495	0.07235			1,15151515151515E-07	15.183			-52.4	0.0218	0.0232	-0.00730001	0.0336	0.0635	0.00789999	-0.0441		1,15151515151515E-07	14.6667
	-52.3	-0.033199	-0.048499	0.00620098	-0.051299	0.028201	0.144901	0.074201			1,16666666666667E-07	15.1985			-52.3	0.0291983	0.0251983	-0.0030017	0.0386983	0.0701983	0.0075983	-0.0406017		1,16666666666667E-07	14.6833
	-52.2	-0.0363004	-0.0508004	0.00470024	-0.0503998	0.0301002	0.1416	0.0709002			1,18181818181818E-07	15.2137			-52.2	0.0277501	0.0278501	-0.000252499	0.0369475	0.0672475	0.0077475	-0.0420525		1,18181818181818E-07	14.6995
	-52.1	-0.03545	-0.05095	0.00505	-0.049949	0.031151	0.136851	0.067451			1,1969696969697E-07	15.2284			-52.1	0.0243	0.0236	9.99995e-05	0.0376998	0.0659998	0.00759982	-0.0465002		1,1969696969697E-07	14.7153
	-52	-0.0315	-0.0474	0.0065	-0.0467	0.0362	0.1361	0.0696			1,21212121212121E-07	15.2429			-52	0.0223	0.0202	0.0016	0.0382	0.0644	0.0078	-0.05		1,21212121212121E-07	14.7308
	-51.9	-0.0314	-0.0486	0.0054	-0.0488	0.0311	0.1377	0.0716			1,22727272727273E-07	15.257			-51.9	0.0243	0.0213	0.0022	0.0384	0.0654	0.0104	-0.0477		1,22727272727273E-07	14.7459
	-51.8	-0.0336981	-0.0454981	0.00310189	-0.0510981	0.0271019	0.134902	0.0695019			1,24242424242424E-07	15.2708			-51.8	0.0206007	0.0204007	-0.00209933	0.0368007	0.0643007	0.00930067	-0.0499993		1,24242424242424E-07	14.7607
	-51.7	-0.0325009	-0.0459009	0.00299994	-0.0548001	0.0243999	0.1362	0.0712999			1,25757575757576E-07	15.2842			-51.7	0.0197472	0.0182472	-0.00385024	0.0375498	0.0693498	0.00914976	-0.0539502		1,25757575757576E-07	14.7751
	-51.6	-0.035	-0.0454	0.0054	-0.0533989	0.0201011	0.132601	0.0687011			1,27272727272727E-07	15.2974			-51.6	0.013	0.0148	-0.0075	0.0362027	0.0664027	0.0100027	-0.0605973		1,27272727272727E-07	14.7893
	-51.5	-0.03615	-0.04595	0.00905	-0.05135	0.01895	0.13345	0.06605			1,28787878787879E-07	15.3103			-51.5	0.00965001	0.01575	-0.00944999	0.03705	0.06475	0.01075	-0.06015		1,28787878787879E-07	14.8031
	-51.4	-0.03665	-0.04505	0.00935	-0.05345	0.01705	0.13415	0.06775			1,3030303030303E-07	15.3229			-51.4	0.00424999	0.01225	-0.01405	0.03445	0.06305	0.00954999	-0.05885		1,3030303030303E-07	14.8166
	-51.3	-0.038751	-0.047751	0.00754896	-0.057951	0.014749	0.132149	0.073649			1,31818181818182E-07	15.3353			-51.3	0.00525048	0.00525048	-0.0101495	0.0315505	0.0607505	0.00935048	-0.0562495		1,31818181818182E-07	14.8299
	-51.2	-0.0348495	-0.0437495	0.00534872	-0.0581513	0.0187487	0.132449	0.0762487			1,33333333333333E-07	15.3473			-51.2	0.00385073	0.00705073	-0.017149	0.030551	0.059351	0.00455098	-0.055449		1,33333333333333E-07	14.8428
	-51.1	-0.03565	-0.04505	0.00525	-0.0597496	0.0203504	0.13235	0.0786504			1,34848484848485E-07	15.3592			-51.1	0.0046	-0.000199998	-0.021	0.0313012	0.0608012	0.00370116	-0.0596988		1,34848484848485E-07	14.8555
	-51	-0.0422	-0.0502	-0.0008	-0.0659	0.0208	0.1319	0.0761			1,36363636363636E-07	15.3708			-51	0.00685	0.000349996	-0.02055	0.02975	0.06255	0.00655	-0.06255		1,36363636363636E-07	14.868
	-50.9	-0.0439	-0.0515	-0.0034	-0.0695	0.0234	0.1362	0.0779			1,37878787878788E-07	15.3821			-50.9	0.0034	-0.0017	-0.0256	0.0233	0.061	0.0057	-0.0653		1,37878787878788E-07	14.8802
	-50.8	-0.0462002	-0.0511002	-0.00280018	-0.0677002	0.0244998	0.1395	0.0786998			1,39393939393939E-07	15.3932			-50.8	-0.000499385	-0.00149939	-0.0260994	0.0227006	0.0569006	0.00300061	-0.0697994		1,39393939393939E-07	14.8921
	-50.7	-0.0522005	-0.0539005	-0.00779939	-0.0671994	0.0271006	0.139001	0.0847006			1,40909090909091E-07	15.4041			-50.7	0.00470091	0.00150091	-0.0217999	0.0274001	0.0580001	0.0124001	-0.0660999		1,40909090909091E-07	14.9038
	-50.6	-0.05675	-0.05635	-0.01485	-0.0659499	0.0265501	0.13765	0.0903501			1,42424242424242E-07	15.4148			-50.6	0.0054	-0.000199995	-0.0229	0.0272996	0.0569996	0.0122996	-0.0624004		1,42424242424242E-07	14.9153
	-50.5	-0.05615	-0.05795	-0.01475	-0.07055	0.02765	0.13645	0.09285			1,43939393939394E-07	15.4252			-50.5	0.0052	-0.0041	-0.0261	0.0259	0.0569	0.0085	-0.0621		1,43939393939394E-07	14.9265
	-50.4	-0.0558	-0.0573	-0.0102	-0.0733	0.0298	0.1374	0.0952			1,45454545454545E-07	15.4355			-50.4	0.0047	-0.0028	-0.0265	0.0223	0.0543	0.0067	-0.0653		1,45454545454545E-07	14.9375
	-50.3	-0.0554029	-0.0550029	-0.0108029	-0.0733029	0.0365971	0.140897	0.101297			1,46969696969697E-07	15.4456			-50.3	0.000401648	-0.00859835	-0.0265984	0.0207016	0.0550016	0.00400165	-0.0668984		1,46969696969697E-07	14.9483
	-50.2	-0.0547999	-0.0500999	-0.0111991	-0.0785991	0.0391009	0.139101	0.103101			1,48484848484849E-07	15.4554			-50.2	0.00224829	-0.00315171	-0.0259513	0.0176487	0.0605487	0.00714872	-0.0647513		1,48484848484849E-07	14.959
	-50.1	-0.05375	-0.04585	-0.00795	-0.079252	0.040948	0.143548	0.103148			1,5E-07	15.4651			-50.1	0.00304999	-0.00275001	-0.02405	0.0135507	0.0608507	0.00655072	-0.0655493		1,5E-07	14.9694
	-50	-0.05015	-0.04485	-0.01075	-0.07865	0.04055	0.13995	0.10175							-50	-0.00195	-0.00635	-0.03065	0.00845	0.05885	0.00105	-0.06605
	-49.9	-0.05385	-0.04535	-0.01195	-0.08175	0.03825	0.13545	0.10205			Curve				-49.9	0.0019	-0.002	-0.034	0.0117	0.0603	0.000599998	-0.0648		Curve
	-49.8	-0.0543984	-0.0436984	-0.00909835	-0.0824984	0.0358016	0.138802	0.106902			Run 1; Ch 1; Cy 5; RefSub; Cdk7/CycH; conc=0,2	2e-10	0.244501		-49.8	0.00845079	0.000550795	-0.0304492	0.0135508	0.0617508	0.00275079	-0.0612492		Run 1; Ch 2; Cy 5; RefSub; Cdk7/CycH (S164A); conc=0,2	2e-10	0.260751
	-49.7	-0.0567009	-0.0446009	-0.0112979	-0.0850979	0.0363021	0.132502	0.107102			Run 1; Ch 1; Cy 6; RefSub; Cdk7/CycH; conc=0,6	6e-10	0.94385		-49.7	0.00899854	-0.00140146	-0.0330988	0.0165012	0.0621012	0.00060122	-0.0608988		Run 1; Ch 2; Cy 6; RefSub; Cdk7/CycH (S164A); conc=0,6	6e-10	0.86565
	-49.6	-0.05935	-0.04775	-0.01015	-0.0813501	0.0375499	0.13125	0.10595			Run 1; Ch 1; Cy 7; RefSub; Cdk7/CycH; conc=1,9	1.9e-09	2.6983		-49.6	0.00905	-0.00345	-0.03355	0.0188515	0.0617515	-0.000548481	-0.0616485		Run 1; Ch 2; Cy 7; RefSub; Cdk7/CycH (S164A); conc=1,9	1.9e-09	2.4989
	-49.5	-0.05715	-0.04265	-0.00445	-0.07585	0.04295	0.13745	0.11275			Run 1; Ch 1; Cy 8; RefSub; Cdk7/CycH; conc=5,6	5.6e-09	6.09345		-49.5	0.00955	-0.00435	-0.03615	0.02085	0.05755	0.00295	-0.06695		Run 1; Ch 2; Cy 8; RefSub; Cdk7/CycH (S164A); conc=5,6	5.6e-09	5.72085
	-49.4	-0.05915	-0.04605	-0.00525	-0.07665	0.04525	0.13005	0.11085			Run 1; Ch 1; Cy 9; RefSub; Cdk7/CycH; conc=16,7	1.67e-08	10.3374		-49.4	0.01135	-0.00994999	-0.03725	0.01655	0.05965	0.00415001	-0.06575		Run 1; Ch 2; Cy 9; RefSub; Cdk7/CycH (S164A); conc=16,7	1.67e-08	9.61405
	-49.3	-0.0617476	-0.0483476	-0.00914762	-0.0828476	0.0444524	0.124152	0.105152			Run 1; Ch 1; Cy 10; RefSub; Cdk7/CycH; conc=50	5e-08	13.5282		-49.3	0.0140007	-0.0132993	-0.0394993	0.0139007	0.0591007	0.00320074	-0.0711993		Run 1; Ch 2; Cy 10; RefSub; Cdk7/CycH (S164A); conc=50	5e-08	12.7506
	-49.2	-0.067151	-0.050151	-0.0121481	-0.0849481	0.0390519	0.125552	0.106652			Run 1; Ch 1; Cy 11; RefSub; Cdk7/CycH; conc=150	1.5e-07	15.6623		-49.2	0.0154507	-0.0162493	-0.0414482	0.0129518	0.0532518	0.00425176	-0.0747482		Run 1; Ch 2; Cy 11; RefSub; Cdk7/CycH (S164A); conc=150	1.5e-07	15.2987
	-49.1	-0.0769	-0.0553	-0.0145	-0.0879957	0.0370043	0.119904	0.104404							-49.1	0.0153	-0.0165	-0.0373	0.015599	0.053899	0.00759897	-0.073801
	-49	-0.07905	-0.05575	-0.01725	-0.08985	0.03935	0.11985	0.10665							-49	0.0106	-0.0153	-0.0395	0.0213	0.0504	0.00780001	-0.0738
	-48.9	-0.07765	-0.05595	-0.01935	-0.08795	0.03955	0.11715	0.10625							-48.9	0.00725	-0.01625	-0.03955	0.02185	0.05285	0.00735	-0.07345
	-48.8	-0.0775524	-0.0541524	-0.0200524	-0.0860524	0.0348476	0.115348	0.104748							-48.8	0.0112971	-0.0163029	-0.0337029	0.0236971	0.0580971	0.0147971	-0.0675029
	-48.7	-0.0756013	-0.0500013	-0.0127029	-0.0848029	0.0350971	0.115397	0.106897							-48.7	0.0108527	-0.0139473	-0.0327507	0.0227493	0.0610493	0.0164493	-0.0658507
	-48.6	-0.07355	-0.05085	-0.00565	-0.0884492	0.0347508	0.110451	0.107551							-48.6	0.0112	-0.008	-0.0323	0.0242988	0.0628988	0.0163988	-0.0659012
	-48.5	-0.06935	-0.05105	-0.00475	-0.08895	0.03145	0.11105	0.10805							-48.5	0.0121	-0.0095	-0.0314	0.024	0.0656	0.0148	-0.0635
	-48.4	-0.07095	-0.05355	-0.00785	-0.09315	0.03225	0.10965	0.10145							-48.4	0.01165	-0.01495	-0.03555	0.02295	0.06365	0.01565	-0.06305
	-48.3	-0.0700484	-0.0532484	-0.00984841	-0.0936484	0.0348516	0.112352	0.103552							-48.3	0.00819994	-0.0156001	-0.0339001	0.0198999	0.0638999	0.0140999	-0.0592001
	-48.2	-0.0658984	-0.0512984	-0.00550262	-0.0892026	0.0369974	0.115697	0.106497							-48.2	0.00695274	-0.0129473	-0.0301506	0.0172494	0.0649494	0.0121494	-0.0547506
	-48.1	-0.06655	-0.04695	-0.00675	-0.0870514	0.0434486	0.114149	0.106749							-48.1	0.00855	-0.00665	-0.02605	0.0225463	0.0654463	0.0109463	-0.0492537
	-48	-0.0664	-0.0488	-0.0056	-0.0867	0.0431	0.1168	0.1065							-48	0.00305	-0.00745	-0.02745	0.02475	0.06695	0.01195	-0.04935
	-47.9	-0.06215	-0.04885	-0.00635	-0.08915	0.04025	0.11295	0.10495							-47.9	-0.002	-0.0084	-0.0304	0.0231	0.0678	0.0118	-0.0512
	-47.8	-0.067298	-0.055598	-0.00579805	-0.093698	0.032302	0.105502	0.101002							-47.8	-0.00379951	-0.00629951	-0.0301995	0.0259005	0.0648005	0.0109005	-0.0514995
	-47.7	-0.0652503	-0.0494503	-0.00335287	-0.0910529	0.0347471	0.107047	0.103547							-47.7	-0.00290146	0.000398537	-0.0232006	0.0273994	0.0648994	0.0102994	-0.0495006
	-47.6	-0.06425	-0.04875	-0.00045	-0.0921493	0.0340507	0.107151	0.103851							-47.6	-0.00489999	6.67569e-09	-0.023	0.0250015	0.0656015	0.00670147	-0.0518985
	-47.5	-0.06705	-0.05135	0.000250001	-0.09385	0.03495	0.10655	0.09975							-47.5	-0.00355001	0.000449995	-0.02605	0.02405	0.06465	0.00304999	-0.05285
	-47.4	-0.0684	-0.0534	-0.000200001	-0.094	0.0334	0.1058	0.1055							-47.4	0.0014	0.004	-0.0259	0.0255	0.0631	0.0042	-0.0525
	-47.3	-0.0700988	-0.0525988	-0.00339884	-0.0935988	0.0342012	0.106601	0.107101							-47.3	9.87848e-05	0.00549878	-0.0255012	0.0279988	0.0639988	0.00579878	-0.0523012
	-47.2	-0.0648516	-0.0530516	-0.000850305	-0.0914503	0.0363497	0.11775	0.10985							-47.2	-0.00169873	0.00530127	-0.0265001	0.0274999	0.0636999	0.00529987	-0.0515001
	-47.1	-0.0676	-0.0617	-0.0026	-0.0983953	0.0325047	0.114105	0.107305							-47.1	-0.00275	-0.00035	-0.02285	0.0294501	0.0652501	0.00465006	-0.0496499
	-47	-0.06805	-0.05855	-0.00235	-0.09715	0.03735	0.11305	0.10765							-47	-0.00674999	-0.00374999	-0.01495	0.02825	0.06615	0.00455001	-0.05005
	-46.9	-0.07395	-0.05915	-0.00575	-0.09765	0.03475	0.10615	0.10485							-46.9	-0.0065	-0.0067	-0.013	0.0289	0.0642	0.0048	-0.0444
	-46.8	-0.0713013	-0.0593013	-0.00640128	-0.0993013	0.0315987	0.107199	0.0988987							-46.8	-0.00595098	-0.00795098	-0.00875098	0.030849	0.063649	0.00904902	-0.040051
	-46.7	-0.0739495	-0.0668495	-0.00784768	-0.101248	0.0262523	0.100952	0.0972523							-46.7	-0.00859878	-0.0174988	-0.011998	0.027202	0.056502	0.00910195	-0.042198
	-46.6	-0.07635	-0.06895	-0.00845	-0.0982495	0.0273505	0.10015	0.10065							-46.6	-0.01025	-0.01635	-0.01035	0.0297518	0.0522518	0.00535177	-0.0429482
	-46.5	-0.075	-0.0656	-0.0099	-0.0962	0.0241	0.1003	0.0981							-46.5	-0.01485	-0.02125	-0.01545	0.02845	0.04985	0.000950007	-0.04535
	-46.4	-0.06985	-0.06765	-0.01335	-0.09715	0.02585	0.10245	0.09745							-46.4	-0.01645	-0.02505	-0.01475	0.02445	0.05015	-0.00115	-0.04545
	-46.3	-0.0677496	-0.0637496	-0.00924963	-0.10005	0.0243504	0.10525	0.0990504							-46.3	-0.0155007	-0.0223007	-0.0134007	0.0257993	0.0505993	-0.000100737	-0.0444007
	-46.2	-0.0678482	-0.0654482	-0.00844939	-0.100749	0.0259506	0.102951	0.0928506							-46.2	-0.0192999	-0.0235999	-0.0141987	0.0228013	0.0459013	0.00200129	-0.0470987
	-46.1	-0.069	-0.0677	-0.0074	-0.102402	0.0237985	0.106798	0.0944985							-46.1	-0.01845	-0.02385	-0.01455	0.0230495	0.0455495	0.00174945	-0.0463505
	-46	-0.0685	-0.0673	-0.0077	-0.1041	0.0202	0.1057	0.0954							-46	-0.0146	-0.0206	-0.0142	0.0249	0.049	0.0015	-0.0425
	-45.9	-0.07445	-0.06905	-0.00895	-0.10535	0.01425	0.10475	0.09305							-45.9	-0.0112	-0.0176	-0.0113	0.0284	0.0523	0.00289999	-0.0426
	-45.8	-0.0751	-0.0678	-0.0056	-0.1057	0.0202	0.1019	0.0909							-45.8	-0.0116504	-0.0161504	-0.0101504	0.0291496	0.0543496	0.00124957	-0.0433504
	-45.7	-0.07455	-0.06845	-0.00195287	-0.102653	0.0214471	0.106047	0.0946471							-45.7	-0.00619994	-0.0112999	-0.00649975	0.0338003	0.0548003	0.00100025	-0.0393997
	-45.6	-0.0743	-0.0691	-0.0036	-0.0983007	0.0246993	0.105299	0.0919993							-45.6	-0.00830001	-0.0104	-0.00910001	0.0303023	0.0543023	-0.00509768	-0.0418977
	-45.5	-0.0761	-0.0731	-0.0102	-0.0992	0.0279	0.1018	0.0925							-45.5	-0.00809999	-0.00869999	-0.0128	0.0297	0.0545	-0.00749999	-0.0413
	-45.4	-0.0712	-0.0718	-0.0093	-0.0975	0.0295	0.1009	0.0942							-45.4	-0.004	-0.0064	-0.0097	0.0312	0.0603	-0.0065	-0.0392
	-45.3	-0.0680491	-0.0712491	-0.00544915	-0.0944491	0.0351509	0.101951	0.0956509							-45.3	-0.00140091	-0.00720091	-0.00610091	0.0326991	0.0649991	-0.00760091	-0.0428009
	-45.2	-0.0652006	-0.0687006	-0.00340024	-0.0898002	0.0384998	0.1035	0.0938998							-45.2	-0.00269897	-0.00629897	-0.0132996	0.0340004	0.0603004	-0.0101996	-0.0455996
	-45.1	-0.0656	-0.0751	-0.0034	-0.0893988	0.0372012	0.105501	0.0920012							-45.1	0.0012	-0.0076	-0.0112	0.0326983	0.0593983	-0.0113017	-0.0458017
	-45	-0.06845	-0.07745	-0.00575	-0.09025	0.03335	0.10185	0.08965							-45	-0.000400002	-0.0089	-0.0101	0.032	0.0629	-0.0113	-0.0436
	-44.9	-0.065	-0.0783	-0.000900001	-0.0901	0.0354	0.0987	0.0928							-44.9	-0.0047	-0.007	-0.0105	0.0343	0.0648	-0.0116	-0.041
	-44.8	-0.0663507	-0.0776507	0.00254933	-0.0872507	0.0370493	0.0967493	0.0961493							-44.8	-0.00994854	-0.00854854	-0.0133485	0.0328515	0.0630515	-0.0136485	-0.0399485
	-44.7	-0.063452	-0.076152	0.00695177	-0.0892482	0.0365518	0.0952518	0.0913518							-44.7	-0.0165983	-0.00729829	-0.0161012	0.0296988	0.0687988	-0.0190012	-0.0373012
	-44.6	-0.06685	-0.07875	0.00095	-0.0950445	0.0336555	0.0864555	0.0791555							-44.6	-0.0159	-0.0011	-0.0093	0.0328972	0.0717972	-0.0201028	-0.0348028
	-44.5	-0.0695	-0.0776	0.0028	-0.0921	0.0329	0.0867	0.0766							-44.5	-0.01405	-0.00194999	-0.00994999	0.03665	0.07525	-0.01835	-0.03145
	-44.4	-0.07095	-0.07975	0.00565	-0.08685	0.03225	0.08695	0.07285							-44.4	-0.0119	-0.003	-0.0058	0.0435	0.0724	-0.0132	-0.0282
	-44.3	-0.066351	-0.078951	0.00694896	-0.087451	0.028849	0.083749	0.072449							-44.3	-0.0168506	-0.00245055	-0.00535055	0.0441494	0.0754494	-0.0113506	-0.0283506
	-44.2	-0.0644981	-0.0807981	0.00950201	-0.089898	0.028302	0.080402	0.065702							-44.2	-0.0190979	0.00120207	0.000703052	0.0432031	0.0747031	-0.0125969	-0.0296969
	-44.1	-0.0559	-0.0712	0.0092	-0.0898068	0.0348932	0.0838932	0.0685932							-44.1	-0.0271	0.000500006	0.00490001	0.0381005	0.0746005	-0.0140995	-0.0277995
	-44	-0.0468	-0.0708	0.0149	-0.0852	0.0368	0.0871	0.0692							-44	-0.0253	0.0078	0.0085	0.0372	0.0805	-0.0159	-0.0177
	-43.9	-0.0406	-0.0688	0.0119	-0.0871	0.0426	0.0845	0.0653							-43.9	-0.02025	0.00654999	0.00994999	0.03225	0.08065	-0.02295	-0.01645
	-43.8	-0.0420976	-0.0770976	0.0135024	-0.0897976	0.0428024	0.0832024	0.0547024							-43.8	-0.0220959	0.00540408	0.00200408	0.0243041	0.0776041	-0.0284959	-0.0177959
	-43.7	-0.0484536	-0.0844536	0.00885342	-0.100447	0.0453534	0.0836534	0.0536534							-43.7	-0.0279007	-0.00590074	-0.00149664	0.0213034	0.0675034	-0.0375966	-0.0283966
	-43.6	-0.05245	-0.08175	0.00285	-0.098949	0.043451	0.089051	0.054851							-43.6	-0.0219	-0.00299999	0.00410001	0.0275967	0.0696967	-0.0344033	-0.0268033
	-43.5	-0.06225	-0.09505	-0.00845	-0.11035	0.02835	0.07505	0.04455							-43.5	-0.02475	-0.00964999	0.00295001	0.03495	0.06435	-0.04195	-0.03475
	-43.4	-0.0602	-0.0923	-0.0052	-0.1109	0.0387	0.0863	0.0453							-43.4	-0.02015	-0.01765	-0.00765	0.03415	0.05695	-0.04255	-0.04935
	-43.3	-0.0571996	-0.0822996	-0.00319957	-0.105	0.0353004	0.0839004	0.0522004							-43.3	-0.00945396	-0.011354	-0.00145396	0.032046	0.057446	-0.034554	-0.042054
	-43.2	-0.0623998	-0.0827998	-0.0183023	-0.103302	0.0486977	0.0926977	0.0498977							-43.2	-0.00464963	-0.0131496	-0.00415525	0.0393447	0.0669447	-0.0227553	-0.0349553
	-43.1	-0.06055	-0.08565	-0.02085	-0.106255	0.0496454	0.0926454	0.0525454							-43.1	-0.00979999	-0.0232	-0.00189999	0.0420018	0.0694018	-0.0159982	-0.0346982
	-43	-0.0701	-0.0863	-0.015	-0.1143	0.0452	0.0916	0.0386							-43	-0.0086	-0.0263	-0.0091	0.0239	0.0631	-0.0281	-0.0414
	-42.9	-0.06335	-0.09215	-0.01095	-0.11425	0.04115	0.08485	0.03225							-42.9	-0.01405	-0.02145	-0.03185	0.01615	0.05685	-0.04045	-0.05155
	-42.8	-0.0522573	-0.0860573	-0.00875732	-0.108957	0.0461427	0.101843	0.0446427							-42.8	-0.0173007	-0.0145007	-0.0420007	0.0145993	0.0629993	-0.0265007	-0.0446007
	-42.7	-0.0631422	-0.0801422	-0.00884866	-0.0982487	0.0556513	0.109351	0.0567513							-42.7	-0.00105298	0.00634702	-0.0288615	0.0300385	0.0827385	-0.0189615	-0.0417615
	-42.6	-0.08115	-0.08485	-0.00365	-0.102159	0.0585413	0.109341	0.0664413							-42.6	0.00205001	0.00415001	-0.03305	0.0192527	0.0894527	-0.0349473	-0.0478473
	-42.5	-0.0865	-0.1161	-0.0165	-0.1096	0.057	0.1036	0.0767							-42.5	-0.01405	-0.00995	-0.05555	0.02105	0.07625	-0.05105	-0.06165
	-42.4	-0.0664	-0.091	-0.021	-0.0861	0.0648	0.1122	0.1028							-42.4	-0.0355	-0.0254	-0.0848	0.0016	0.0629	-0.0872	-0.0778
	-42.3	-0.0665787	-0.107879	-0.0261787	-0.0773787	0.0921213	0.105221	0.119021							-42.3	-0.0534579	-0.0656579	-0.108258	-0.00475786	0.0666421	-0.107958	-0.0926579
	-42.2	-0.0846214	-0.154721	-0.0565743	-0.0892743	0.0644257	0.0779257	0.101926							-42.2	-0.0482472	-0.0769472	-0.127248	-0.00284798	0.040852	-0.109648	-0.092048
	-42.1	-0.148	-0.2006	-0.0752	-0.14135	0.0338497	0.0181497	0.0720497							-42.1	-0.02975	-0.09645	-0.07795	0.0261244	0.0459244	-0.0693756	-0.0586756
	-42	-2.4683	-2.4881	-2.3251	-2.3928	-2.2366	-2.1996	-2.1786							-42	-1.51065	-1.60565	-1.50405	-1.41965	-1.41835	-1.53955	-1.50375
	-41.9	0.54105	0.53885	-0.59655	-0.79635	-0.57625	-0.56945	-0.47105							-41.9	2.5607	2.7812	1.7686	1.6951	1.7636	1.6569	1.6488
	-41.8	5.24729	5.01909	4.41149	2.83869	3.09669	3.04719	3.22179							-41.8	1.23787	0.874468	1.50017	0.521168	0.666668	0.502468	0.591468
	-41.7	-2.68297	-2.68817	1.77225	0.864047	0.849447	0.959347	1.06455							-41.7	-3.5306	-0.889401	0.170859	0.676059	0.821159	0.686459	0.772559
	-41.6	0.52925	0.46185	-2.23725	2.69456	2.94076	2.52476	2.55296							-41.6	0.2427	0.3026	-0.3232	1.18731	1.15551	0.920313	0.0818129
	-41.5	2.59725	2.29415	0.98435	-2.72455	-1.59775	-2.93655	-2.97865							-41.5	1.02325	1.06295	0.78295	-2.57295	-3.00785	0.04055	0.76465
	-41.4	-1.98505	-2.22705	0.64995	-0.52935	-0.27285	-0.50885	-0.62965							-41.4	-1.81085	-1.83815	-0.29145	-0.62185	-0.64935	-0.56915	-0.65635
	-41.3	0.0328092	-0.441691	-2.20979	0.431009	0.613009	0.515609	0.209809							-41.3	-0.101348	0.0965523	-1.91305	-0.0835477	0.0771523	-0.116248	-0.304848
	-41.2	0.125408	-0.352392	-0.177467	-2.43487	-2.29527	-2.37747	-2.60217							-41.2	-0.131893	-0.0148926	-0.0874198	-1.67152	-1.87882	-1.74852	-1.98812
	-41.1	0.1731	-0.0392	-0.2178	-0.166442	0.0239578	-0.124342	-0.409442							-41.1	-0.15005	0.00264998	-0.04705	0.0204356	0.0906356	0.0464356	-0.119764
	-41	0.19215	0.05205	-0.13555	-0.01685	-0.23845	-0.03325	-0.12545							-41	-0.0969	-0.0368	-0.1328	0.1168	-0.00249998	-0.0103	-0.0544
	-40.9	0.14015	0.01645	-0.06065	-0.11485	0.08235	0.01905	0.06815							-40.9	-0.0905	0.0259	-0.0965	0.0122	0.0687	-0.0984	-0.1621
	-40.8	0.120601	0.0123014	-0.0314986	-0.0583986	0.0556014	0.0787014	0.0253014							-40.8	-0.145187	0.00301324	-0.0726868	0.0770132	0.0144132	0.0201132	-0.0669868
	-40.7	0.119245	0.00324493	-0.00863725	-0.0276372	0.0868628	0.0649628	-0.0171372							-40.7	-0.118403	0.0280974	-0.0473038	0.116996	0.0389962	-0.0026038	-0.0091038
	-40.6	0.0962	0.0114	0.00440001	-0.0367968	0.0769032	0.0425032	0.0163032							-40.6	-0.0971	0.0411	-0.0708	0.0808061	0.0420061	-0.0025939	-0.0285939
	-40.5	0.11015	0.02975	0.02035	-0.00595	0.08545	0.06875	0.00515							-40.5	-0.0726	-0.0142	-0.0642	0.0699	0.0616	0.000400025	0.0119
	-40.4	0.0969	0.0083	0.0571	-0.0134	0.082	0.0673	0.0079							-40.4	-0.05015	-0.01205	-0.04225	0.07715	0.08425	0.02995	0.05585
	-40.3	0.0777134	-0.00408664	0.0559134	-0.0228866	0.0653134	0.0519134	-0.00648664							-40.3	-0.0440027	0.00419728	-0.0313027	0.0984973	0.0836973	0.0361973	0.107697
	-40.2	0.0700353	0.0150353	0.0430474	-0.00645257	0.0809474	0.0588474	-0.00605257							-40.2	-0.015849	0.00915096	-0.0330435	0.0784565	0.0916565	0.0170565	0.0856565
	-40.1	0.0577	0.000199991	0.0282	-0.0365822	0.0898178	0.0563178	-0.0101822							-40.1	0.00315001	0.00295001	-0.00364999	0.0713443	0.0956443	0.0122443	0.0711443
	-40	0.05655	0.00605001	0.04175	-0.04405	0.09655	0.06225	-0.00654999							-40	0.02015	-0.00555001	0.01815	0.06945	0.09045	0.03375	0.07355
	-39.9	0.0524	-0.018	0.0603	-0.0359	0.0927	0.0805	0.014							-39.9	0.032	-0.011	0.00859999	0.0697	0.0888	0.0664	0.0805
	-39.8	0.0524918	-0.00550816	0.0523918	-0.0353082	0.0788918	0.0895918	0.0340918							-39.8	0.0351969	-0.0148031	0.0115969	0.0608969	0.0815969	0.0625969	0.0798969
	-39.7	0.0391542	-0.0147458	0.0508593	-0.0364407	0.0757593	0.0805593	0.0142593							-39.7	0.0507518	-0.0209482	0.0330463	0.0619463	0.0983463	0.0770463	0.0828463
	-39.6	0.0523	0.00239999	0.06	-0.035105	0.084795	0.095595	0.029295							-39.6	0.04505	-0.01455	0.04815	0.0771423	0.0935423	0.0771423	0.0997423
	-39.5	0.0495	0.00549999	0.0629	-0.0586	0.0879	0.1087	0.0158							-39.5	0.04475	-0.01945	0.05885	0.07295	0.09155	0.07655	0.06825
	-39.4	0.061	0.0114	0.0743	-0.0462	0.1032	0.1219	0.0177							-39.4	0.0359	-0.0267	0.0781	0.0649	0.1038	0.0897	0.0711
	-39.3	0.0618972	0.00489718	0.0648972	-0.0435028	0.0983972	0.0958972	0.00599718							-39.3	0.00850442	-0.0273956	0.0805044	0.0516044	0.106004	0.0958044	0.0589044
	-39.2	0.0439604	-0.0105396	0.0446573	-0.0471427	0.0973573	0.0869573	-0.00754267							-39.2	0.000898059	-0.0130019	0.0522883	0.0365883	0.108088	0.0729883	0.0497883
	-39.1	0.05565	0.00865001	0.05335	-0.0459606	0.0974394	0.0787394	0.0070394							-39.1	-0.02415	-0.02615	0.03345	0.0108695	0.0633695	0.0302695	0.0193695
	-39	0.0578	0.00370001	0.0533	-0.0387	0.1019	0.0832	-0.00169999							-39	-0.0256	-0.0399	0.0504	-1.85973e-08	0.0557	0.0287	-0.00330002
	-38.9	0.05935	-0.01455	0.06155	-0.05155	0.08365	0.06835	-0.00664999							-38.9	-0.04175	-0.04035	0.06915	0.00945003	0.06915	0.04745	0.01025
	-38.8	0.0525451	-0.00195494	0.0459451	-0.0359549	0.0774451	0.0623451	-0.0189549							-38.8	-0.0401299	-0.0192299	0.12677	0.0649701	0.12207	0.12047	0.0738701
	-38.7	0.05146	0.01996	0.0120479	-0.0597521	0.0761479	0.0582479	-0.0361521							-38.7	-0.0403807	-0.00588068	0.240838	0.178938	0.266838	0.235638	0.208938
	-38.6	0.0616	0.0404	0.0167	-0.0646014	0.0553986	0.0681986	-0.0167014							-38.6	-0.0504	0.00840001	0.2409	0.167351	0.304551	0.267951	0.205751
	-38.5	0.0856	0.0644	0.0698	-0.011	0.0955	0.1132	0.0239							-38.5	-0.04945	0.00375	0.18505	0.10235	0.30655	0.24925	0.14305
	-38.4	0.2379	0.1972	0.1891	0.1336	0.2208	0.2285	0.1555							-38.4	-0.3766	-0.2865	-0.2248	-0.2189	-0.00850001	-0.1161	-0.1748
	-38.3	0.297068	0.249368	0.189068	0.157868	0.219268	0.201168	0.169868							-38.3	-0.499362	-0.409362	-0.395862	-0.370062	-0.230062	-0.300562	-0.320562
	-38.2	0.135855	0.0726553	0.285731	0.220131	0.275631	0.306731	0.265831							-38.2	-0.35441	-0.15561	-0.570694	-0.506594	-0.433794	-0.456994	-0.459094
	-38.1	-0.17375	-0.21565	-0.08665	0.105723	0.110023	0.183623	-0.00917685							-38.1	-0.2225	-0.1212	-0.4747	-0.726411	-0.639511	-0.613511	-0.389811
	-38	0.68055	0.61985	0.51515	0.62235	0.60435	0.66175	0.36055							-38	-0.30935	-0.23985	-0.42055	-0.63135	-0.59495	-0.45195	-0.45265
	-37.9	-1.17235	-1.28665	-0.37755	-0.54875	-0.60295	-0.44405	-0.46535							-37.9	-0.6196	-0.5907	-0.9959	-1.0139	-0.9862	-0.9355	-0.9944
	-37.8	0.249857	0.219757	-0.618043	0.217457	0.171857	0.262357	0.302457							-37.8	0.76446	0.77906	0.0965601	-0.27864	-0.11094	-0.0862399	-0.12234
	-37.7	0.0817551	0.112855	-0.0862169	-0.915117	-0.942617	-0.899717	-0.797717							-37.7	0.577331	0.543531	1.11168	0.381575	0.592075	0.579375	0.572675
	-37.6	-0.25095	-0.24465	0.01285	-0.0836772	-0.0507772	0.0200228	0.0559228							-37.6	0.1298	0.1025	0.4603	1.00076	1.19326	1.14806	1.19076
	-37.5	-0.08235	-0.06635	-0.09565	-0.59035	0.30445	-0.49785	-0.56545							-37.5	0.13995	0.08505	-0.02195	0.32275	0.51235	0.46765	0.47905
	-37.4	0.02745	0.06905	0.14495	0.23345	0.21525	0.25235	0.32445							-37.4	0.2919	0.2527	0.1667	0.0957	0.1876	0.1413	0.0648
	-37.3	0.013107	-0.017993	0.124407	0.268607	0.319707	0.313907	0.341307							-37.3	0.27236	0.22726	0.40686	0.46586	0.35486	0.37446	0.29176
	-37.2	0.0457899	-0.0267101	0.130008	0.375408	0.402708	0.507108	0.446308							-37.2	0.234956	0.209756	0.387277	0.600277	0.586477	0.500677	0.531777
	-37.1	0.1126	-0.0031	0.1338	0.252557	0.397557	0.489457	0.387057							-37.1	0.2154	0.2118	0.3387	0.539168	0.636368	0.502068	0.595668
	-37	0.04595	-0.12265	0.03785	0.16965	0.31475	0.40845	0.28525							-37	0.1138	0.1052	0.12	0.3958	0.4526	0.3113	0.2971
	-36.9	0.05475	-0.12565	-0.04705	0.04035	0.24685	0.36375	0.15525							-36.9	0.05385	0.09465	0.11745	0.26215	0.37325	0.10515	0.18095
	-36.8	-0.0155615	-0.151562	-0.0683615	-0.0118615	0.0984385	0.223238	0.147838							-36.8	0.0617938	0.146094	0.112394	0.157294	0.263594	0.0780938	0.0259938
	-36.7	-0.0452335	-0.132434	-0.0858546	-0.0751546	0.0964454	0.248845	0.105945							-36.7	0.0559266	0.0806266	0.0855261	0.0256261	0.149326	-0.00837393	-0.0883739
	-36.6	-0.0301	-0.1626	-0.092	-0.0977219	0.101278	0.197778	0.104778							-36.6	0.0631	0.0274	0.0957	0.0117805	0.131181	-0.0072195	-0.0892195
	-36.5	-0.03735	-0.12565	-0.10025	-0.11795	0.06685	0.17495	0.11325							-36.5	0.05925	0.00885	0.06765	0.00435	0.08805	-0.01955	-0.10805
	-36.4	-0.0654	-0.1586	-0.1282	-0.1404	0.0256	0.1473	0.0774							-36.4	0.0382	0.0081	-0.0113	0.0345	0.0495	-0.0368	-0.1282
	-36.3	-0.0649462	-0.136946	-0.141946	-0.121846	0.0295538	0.128154	0.0698538							-36.3	0.0366226	0.00482262	-0.0375774	0.00792262	0.0598226	-0.0231774	-0.127877
	-36.2	-0.0784025	-0.114503	-0.134604	-0.144404	0.0398963	0.122496	0.0947963							-36.2	0.0229309	-0.00426915	-0.0550203	-0.0296203	0.0386797	-0.0766203	-0.13552
	-36.1	-0.07305	-0.10375	-0.13795	-0.156547	0.0513529	0.111453	0.0852529							-36.1	0.02715	-0.01375	-0.11055	-0.0527112	-0.0058112	-0.0825112	-0.175411
	-36	-0.08735	-0.08665	-0.11055	-0.13475	0.06585	0.12675	0.07725							-36	0.01105	-0.00195	-0.10285	-0.06945	-0.00495	-0.08155	-0.16485
	-35.9	-0.0969	-0.0983	-0.1345	-0.1383	0.0546	0.0849	0.1011							-35.9	0.01165	-0.00955	-0.08975	-0.06145	0.01985	-0.06535	-0.16235
	-35.8	-0.0723979	-0.0738979	-0.141298	-0.138498	0.0436021	0.0745021	0.118002							-35.8	0.000366342	-0.0131337	-0.0519337	-0.0330337	0.0350663	-0.0232337	-0.138134
	-35.7	-0.067702	-0.073402	-0.118498	-0.126198	0.0438015	0.0914015	0.125102							-35.7	0.00514781	0.0121478	-0.0533567	-0.0348567	0.0580433	0.00314335	-0.102057
	-35.6	-0.0527	-0.0609	-0.1292	-0.115711	0.0674886	0.112589	0.106689							-35.6	0.0247	-0.0047	-0.0562	-0.0162987	0.0698013	-0.0122987	-0.101499
	-35.5	-0.0334	-0.0547	-0.1305	-0.09	0.0613	0.1095	0.1324							-35.5	0.0125	-0.0157	-0.0598	0.0044	0.0579	-0.0142	-0.0938
	-35.4	-0.0353	-0.0336	-0.1028	-0.0934	0.0585	0.1101	0.1389							-35.4	-0.0007	-0.0006	-0.0483	0.0203	0.0629	-0.0236	-0.0906
	-35.3	-0.0436963	-0.0261963	-0.101896	-0.0648963	0.0725037	0.131504	0.130504							-35.3	0.00880201	0.00490201	-0.045398	0.00720201	0.059202	-0.021898	-0.104798
	-35.2	-0.0377094	-0.0440094	-0.110096	-0.0732958	0.0521042	0.140604	0.127204							-35.2	0.00754787	-0.0119521	-0.0635404	0.00955959	0.0448596	-0.0264404	-0.11024
	-35.1	-0.0435	-0.0514	-0.1174	-0.0699841	0.0501159	0.137016	0.121816							-35.1	0.01495	-0.00785	-0.06305	-0.000252567	0.0536474	-0.0186526	-0.0953526
	-35	-0.0442	-0.0411	-0.1029	-0.0558	0.0545	0.1305	0.1147							-35	0.0195	0.0044	-0.0465	0.0154	0.0527	-0.0138	-0.0951
	-34.9	-0.04435	-0.04575	-0.11165	-0.04695	0.07175	0.13815	0.11845							-34.9	0.0209	0.0123	-0.0275	0.0386	0.0633	-0.0112	-0.071
	-34.8	-0.0542445	-0.0530445	-0.112045	-0.0437445	0.0751555	0.138255	0.100655							-34.8	0.0136941	0.0267941	-0.00900591	0.0261941	0.0546941	-0.000805915	-0.0830059
	-34.7	-0.0486013	-0.0540013	-0.109402	-0.0460019	0.0828981	0.142998	0.103198							-34.7	0.021741	0.030041	-0.00965024	0.0374498	0.0622498	0.000349756	-0.0771502
	-34.6	-0.0522	-0.0577	-0.1163	-0.0488984	0.0709016	0.134202	0.0988016							-34.6	0.0246	0.0171	-0.0198	0.0279138	0.0408138	-0.00898615	-0.0822862
	-34.5	-0.0624	-0.0561	-0.1234	-0.0546	0.0614	0.1353	0.0956							-34.5	0.02545	0.01235	-0.02075	0.00635	0.03045	-0.01935	-0.06505
	-34.4	-0.0572	-0.0513	-0.1183	-0.0566	0.0613	0.1422	0.0931							-34.4	0.0157	0.0195	-0.014	0.0042	0.0321	-0.0109	-0.0676
	-34.3	-0.051002	-0.035502	-0.114102	-0.057402	0.063798	0.148798	0.099898							-34.3	0.0249007	0.00790067	-0.0171993	0.00850067	0.0426007	-0.00819933	-0.0627993
	-34.2	-0.0570029	-0.0420029	-0.113894	-0.0606938	0.0530062	0.137906	0.0926062							-34.2	0.021302	0.00640201	-0.0223007	-0.00390073	0.0421993	-0.0166007	-0.0676007
	-34.1	-0.0568	-0.0442	-0.1141	-0.0588918	0.0507082	0.137008	0.100908							-34.1	0.02515	0.01105	-0.02385	-0.00504481	0.0359552	-0.0223448	-0.0586448
	-34	-0.06205	-0.05325	-0.12245	-0.06975	0.04275	0.12745	0.08965							-34	0.03025	0.01395	-0.03135	-0.00555	0.03955	-0.00925	-0.05735
	-33.9	-0.05005	-0.04605	-0.11365	-0.06595	0.05835	0.13325	0.10095							-33.9	0.0133	0.0081	-0.0262	-0.0153	0.0425	-0.014	-0.0514
	-33.8	-0.0545507	-0.0449507	-0.116951	-0.0696507	0.0564493	0.132649	0.102949							-33.8	0.0091511	0.0065511	-0.0291489	-0.0121489	0.0398511	-0.0190489	-0.0571489
	-33.7	-0.0568496	-0.0397496	-0.11085	-0.06385	0.05425	0.13505	0.10255							-33.7	0.00399738	0.00649738	-0.0351015	-0.00680147	0.0324985	-0.0176015	-0.0516015
	-33.6	-0.058	-0.0428	-0.1157	-0.0680955	0.0550045	0.131904	0.0990045							-33.6	-0.00625	0.00325	-0.03835	-0.0108444	0.0309556	-0.0249444	-0.0662444
	-33.5	-0.0586	-0.0422	-0.1211	-0.0696	0.0511	0.1195	0.0929							-33.5	0.0058	0.0105	-0.0315	-0.0118	0.0323	-0.0294	-0.0656
	-33.4	-0.0523	-0.0401	-0.1232	-0.0769	0.0533	0.112	0.0934							-33.4	0.0099	0.0075	-0.0417	-0.011	0.017	-0.0329	-0.0799
	-33.3	-0.0565024	-0.0349024	-0.119502	-0.0852024	0.0526976	0.116998	0.0937976							-33.3	0.0114496	0.0127496	-0.0418504	-0.0131504	0.0263496	-0.0235504	-0.0755504
	-33.2	-0.0536009	-0.0372009	-0.123896	-0.0910963	0.0499037	0.114304	0.0886037							-33.2	0.0139508	0.0250508	-0.036249	-0.015249	0.024651	-0.021649	-0.080249
	-33.1	-0.0573	-0.0368	-0.1214	-0.0953969	0.0536031	0.108903	0.0859031							-33.1	0.013	0.0339	-0.0295	-0.0176016	0.0371984	-0.0107016	-0.0777016
	-33	-0.0592	-0.0376	-0.115	-0.0921	0.0531	0.1075	0.0906							-33	0.01275	0.03125	-0.02155	-0.01825	0.03495	-0.02005	-0.07295
	-32.9	-0.0615	-0.0463	-0.1111	-0.0868	0.0525	0.1054	0.0936							-32.9	0.0104	0.0304	-0.013	-0.0251	0.0348	-0.0237	-0.0709
	-32.8	-0.0680501	-0.0475501	-0.11385	-0.0810501	0.0516499	0.10115	0.0899499							-32.8	0.0105015	0.0335015	-0.00989854	-0.0241985	0.0338015	-0.0296985	-0.0666985
	-32.7	-0.0657512	-0.0441512	-0.11285	-0.0744496	0.0546504	0.10335	0.0930504							-32.7	0.0166491	0.0274491	-0.00814988	-0.0146499	0.0419501	-0.0305499	-0.0659499
	-32.6	-0.06935	-0.04765	-0.11285	-0.0660478	0.0558522	0.100952	0.0928522							-32.6	0.0185	0.0219	-0.0096	-0.00319799	0.039802	-0.037198	-0.066098
	-32.5	-0.06895	-0.05065	-0.11465	-0.06395	0.05025	0.09585	0.09455							-32.5	0.01695	0.02015	-0.01295	-0.00215	0.04075	-0.03395	-0.06115
	-32.4	-0.06915	-0.05055	-0.11435	-0.06095	0.05225	0.09765	0.09525							-32.4	0.0152	0.0227	-0.0154	-0.0011	0.0405	-0.0334	-0.0592
	-32.3	-0.0661007	-0.0461007	-0.112701	-0.0568007	0.0524993	0.0999993	0.0955993							-32.3	0.0117508	0.0266508	-0.0189492	0.00635079	0.0393508	-0.0358492	-0.0594492
	-32.2	-0.0657005	-0.0521005	-0.116498	-0.0588982	0.0537018	0.0976018	0.0928018							-32.2	0.00920055	0.0298005	-0.021398	0.00360195	0.036802	-0.039398	-0.060098
	-32.1	-0.0611	-0.0567	-0.1215	-0.0567988	0.0524012	0.0991012	0.0909012							-32.1	0.0174	0.0304	-0.0206	0.00609914	0.0399991	-0.0357009	-0.0561009
	-32	-0.0553	-0.0511	-0.1198	-0.0589	0.0531	0.107	0.0933							-32	0.02225	0.02625	-0.02125	0.00495	0.04445	-0.03065	-0.05205
	-31.9	-0.0542	-0.0465	-0.1192	-0.0577	0.053	0.1064	0.0918							-31.9	0.0234	0.0222	-0.0224	0.0043	0.044	-0.0306	-0.0522
	-31.8	-0.0541988	-0.0458988	-0.117899	-0.0600988	0.0521012	0.106901	0.0918012							-31.8	0.0216004	0.0224004	-0.0258996	0.00440042	0.0436004	-0.0297996	-0.0560996
	-31.7	-0.056449	-0.045149	-0.113651	-0.057951	0.053949	0.106049	0.091549							-31.7	0.0227987	0.0209987	-0.0233999	0.00420006	0.0476001	-0.0285999	-0.0582999
	-31.6	-0.05725	-0.03995	-0.11375	-0.0544522	0.0584478	0.110148	0.0923478							-31.6	0.0222	0.0191	-0.0256	0.00490195	0.047302	-0.026998	-0.056798
	-31.5	-0.0565	-0.0361	-0.1137	-0.054	0.0589	0.1089	0.0911							-31.5	0.02125	0.01705	-0.02345	0.00295	0.04115	-0.02575	-0.05875
	-31.4	-0.0563	-0.0349	-0.1119	-0.0555	0.0639	0.1118	0.0891							-31.4	0.02025	0.02045	-0.02145	0.00325	0.04285	-0.02015	-0.05725
	-31.3	-0.060847	-0.038847	-0.110847	-0.052747	0.059353	0.110853	0.084653							-31.3	0.0167493	0.0204493	-0.0173507	0.00744933	0.0474493	-0.0185507	-0.0532507
	-31.2	-0.0624516	-0.0404516	-0.107648	-0.0487483	0.0557517	0.106652	0.0843517							-31.2	0.0196498	0.0209498	-0.0171501	0.0115499	0.0477499	-0.0151501	-0.0492501
	-31.1	-0.06745	-0.04285	-0.11255	-0.0552446	0.0503554	0.102555	0.0786554							-31.1	0.02025	0.01635	-0.02375	0.0104533	0.0455533	-0.0162467	-0.0489467
	-31	-0.07365	-0.04405	-0.11095	-0.05775	0.04675	0.09925	0.07435							-31	0.024	0.0165	-0.0239	0.0126	0.0476	-0.0207	-0.0536
	-30.9	-0.07555	-0.04655	-0.11165	-0.05925	0.04725	0.09435	0.07285							-30.9	0.02245	0.01845	-0.02495	0.01575	0.04665	-0.02115	-0.05475
	-30.8	-0.0718484	-0.0444484	-0.114348	-0.0591484	0.0477516	0.0909516	0.0692516							-30.8	0.0210999	0.0164999	-0.0234001	0.0180999	0.0487999	-0.0208001	-0.0503001
	-30.7	-0.0769502	-0.0495502	-0.116748	-0.0677476	0.0468524	0.0878524	0.0609524							-30.7	0.0181495	0.0174495	-0.0215491	0.0158509	0.0506509	-0.0199491	-0.0495491
	-30.6	-0.0791	-0.0548	-0.1181	-0.0710973	0.0420027	0.0904027	0.0600027							-30.6	0.0149	0.0197	-0.0169	0.0136024	0.0490024	-0.0222976	-0.0487976
	-30.5	-0.07335	-0.05035	-0.11415	-0.06895	0.04305	0.09215	0.05945							-30.5	0.0184	0.0194	-0.0179	0.0147	0.0475	-0.0222	-0.052
	-30.4	-0.0708	-0.051	-0.1125	-0.0724	0.0383	0.092	0.0612							-30.4	0.01915	0.01545	-0.02165	0.01875	0.04795	-0.02245	-0.04935
	-30.3	-0.0691003	-0.0500003	-0.1131	-0.0736003	0.0389997	0.0905997	0.0615997							-30.3	0.0217505	0.0111505	-0.0229495	0.0193505	0.0501505	-0.0197495	-0.0468495
	-30.2	-0.0669987	-0.0518987	-0.114101	-0.0708013	0.0385987	0.0881987	0.0630987							-30.2	0.0239475	0.0120475	-0.0181504	0.0202496	0.0506496	-0.0187504	-0.0430504
	-30.1	-0.0658	-0.0496	-0.1147	-0.0668012	0.0389988	0.0878988	0.0698988							-30.1	0.0219	0.0124	-0.0171	0.0205021	0.0492021	-0.0199979	-0.0416979
	-30	-0.06945	-0.05095	-0.11895	-0.06795	0.03795	0.08395	0.06825							-30	0.017	0.0074	-0.0195	0.0203	0.053	-0.0215	-0.0459
	-29.9	-0.0703	-0.0501	-0.1145	-0.0704	0.0388	0.0844	0.0693							-29.9	0.0164	0.0034	-0.0223	0.0226	0.0526	-0.0219	-0.0487
	-29.8	-0.0693487	-0.0483487	-0.111449	-0.0717487	0.0458513	0.0835513	0.0723513							-29.8	0.0129532	0.00385317	-0.0206468	0.0228532	0.0538532	-0.0228468	-0.0506468
	-29.7	-0.0704501	-0.0471501	-0.112549	-0.0707492	0.0476508	0.0812508	0.0712508							-29.7	0.0113491	0.00584915	-0.0188492	0.0298508	0.0551508	-0.0181492	-0.0500492
	-29.6	-0.06205	-0.04715	-0.11275	-0.0645512	0.0496488	0.0805488	0.0761488							-29.6	0.0068	0.0061	-0.0176	0.0289026	0.0517026	-0.0204974	-0.0513974
	-29.5	-0.0633	-0.0469	-0.1091	-0.0636	0.0507	0.0832	0.0753							-29.5	0.0061	0.0078	-0.0169	0.0282	0.048	-0.0213	-0.0466
	-29.4	-0.06195	-0.04615	-0.11125	-0.06475	0.04595	0.08065	0.07445							-29.4	0.01195	0.01065	-0.01345	0.03425	0.04685	-0.01915	-0.04965
	-29.3	-0.0673975	-0.0557975	-0.117297	-0.0646975	0.0453025	0.0794025	0.0731025							-29.3	0.00829859	0.0128986	-0.00970141	0.0393986	0.0510986	-0.0145014	-0.0456014
	-29.2	-0.0686517	-0.0570517	-0.115747	-0.0626475	0.0461525	0.0787525	0.0710525							-29.2	0.00330043	0.00910043	-0.0096978	0.0386022	0.0495022	-0.0141978	-0.0498978
	-29.1	-0.06895	-0.05655	-0.11675	-0.0676469	0.0423531	0.0765531	0.0725531							-29.1	0.003	0.0081	-0.0087	0.038201	0.048701	-0.013699	-0.046899
	-29	-0.0688	-0.059	-0.1171	-0.0678	0.0355	0.0767	0.0708							-29	0.000599998	0.0013	-0.0115	0.0371	0.0455	-0.0164	-0.0515
	-28.9	-0.0678	-0.0579	-0.1168	-0.0678	0.0355	0.0836	0.0757							-28.9	0.0035	0.0025	-0.0109	0.0322	0.0441	-0.016	-0.0544
	-28.8	-0.0672498	-0.0576498	-0.11545	-0.0682498	0.0356502	0.0818502	0.0760502							-28.8	0.00109927	0.00239927	-0.0183007	0.0334993	0.0446993	-0.0162007	-0.0551007
	-28.7	-0.0620993	-0.0566993	-0.114501	-0.0651005	0.0424995	0.0826995	0.0780995							-28.7	-0.00065	0.00055	-0.0149505	0.0344495	0.0447495	-0.0158505	-0.0521505
	-28.6	-0.05925	-0.05735	-0.11175	-0.0636502	0.0374498	0.0846498	0.0797498							-28.6	-0.000400004	0.0019	-0.0129	0.0313008	0.0427008	-0.0103992	-0.0523992
	-28.5	-0.0586	-0.0575	-0.1093	-0.0637	0.033	0.0834	0.0781							-28.5	0.0012	0.0028	-0.0107	0.0317	0.0442	-0.0039	-0.0507
	-28.4	-0.06565	-0.05965	-0.10875	-0.06445	0.02995	0.08095	0.07485							-28.4	0.00225	0.00355	-0.01155	0.03145	0.04405	-0.00395	-0.04885
	-28.3	-0.0675484	-0.0645484	-0.109748	-0.0716484	0.0303516	0.0777516	0.0748516							-28.3	0.00170079	-0.000399205	-0.0113992	0.0306008	0.0418008	-0.00169921	-0.0504992
	-28.2	-0.0691482	-0.0656482	-0.112547	-0.075947	0.028253	0.077753	0.069953							-28.2	0.00460183	0.00410183	-0.00520433	0.0380957	0.0465957	0.00809567	-0.0457043
	-28.1	-0.06635	-0.07025	-0.11525	-0.0730495	0.0252505	0.0775505	0.0732505							-28.1	0.0037	0.0068	-0.0046	0.0416978	0.0481978	0.0104978	-0.0443022
	-28	-0.0597	-0.0699	-0.1131	-0.0735	0.0271	0.0831	0.0776							-28	0.00685	0.01025	4.99987e-05	0.04845	0.05485	0.01305	-0.04485
	-27.9	-0.0617	-0.072	-0.1119	-0.0695	0.0263	0.088	0.081							-27.9	0.0108	0.0126	-0.0022	0.0551	0.0588	0.0141	-0.0402
	-27.8	-0.0600485	-0.0708485	-0.110549	-0.0717485	0.0259515	0.0914515	0.0850515							-27.8	0.0129999	0.0176999	-6.41812e-08	0.0573999	0.0605999	0.0157999	-0.0338001
	-27.7	-0.0587488	-0.0680488	-0.11165	-0.0687498	0.0265502	0.0892502	0.0834502							-27.7	0.0129014	0.0163014	0.00230287	0.0578029	0.0585029	0.0130029	-0.0305971
	-27.6	-0.0601	-0.0656	-0.1097	-0.0685015	0.0277985	0.0923985	0.0872985							-27.6	0.01685	0.01965	0.00405	0.0595501	0.0595501	0.0153501	-0.0283499
	-27.5	-0.0649	-0.0663	-0.1077	-0.0697	0.0297	0.0978	0.089							-27.5	0.0196	0.0182	0.006	0.057	0.0597	0.0169	-0.0292
	-27.4	-0.0631	-0.0661	-0.1055	-0.0658	0.0306	0.0966	0.0866							-27.4	0.0173	0.0215	0.0036	0.0562	0.0519	0.0118	-0.0331
	-27.3	-0.0588974	-0.0619974	-0.104297	-0.0671974	0.0298026	0.0945026	0.0930026							-27.3	0.0170519	0.0155519	0.00255189	0.0509519	0.0439519	0.00915189	-0.0366481
	-27.2	-0.059653	-0.062853	-0.10345	-0.0674502	0.0306498	0.0982498	0.0962498							-27.2	0.0182491	0.0140491	0.00335147	0.0483515	0.0407515	0.0100515	-0.0387485
	-27.1	-0.06015	-0.06705	-0.10455	-0.0709462	0.0295538	0.0993538	0.0927538							-27.1	0.017	0.0173	0.0043	0.0460002	0.0417002	0.0105002	-0.0378998
	-27	-0.06035	-0.06835	-0.10515	-0.07675	0.03375	0.09995	0.09245							-27	0.0156	0.0161	0.000900003	0.0425	0.0391	0.0103	-0.0425
	-26.9	-0.05895	-0.06505	-0.10575	-0.07475	0.03335	0.10225	0.09325							-26.9	0.0148	0.0199	0.0016	0.0426	0.0395	0.01	-0.0433
	-26.8	-0.0571485	-0.0639485	-0.108049	-0.0763485	0.0313515	0.105551	0.0917515							-26.8	0.0216985	0.0218985	0.00139848	0.0391985	0.0403985	0.0136985	-0.0418015
	-26.7	-0.051099	-0.062899	-0.105599	-0.075899	0.030801	0.107101	0.092701							-26.7	0.0197509	0.0170509	-0.00194945	0.0368506	0.0343506	0.0111506	-0.0434494
	-26.6	-0.04955	-0.06335	-0.10325	-0.0789497	0.0302503	0.10525	0.0897503							-26.6	0.017	0.0171	-0.0053	0.038101	0.034301	0.013101	-0.043599
	-26.5	-0.0484	-0.0616	-0.1023	-0.0806	0.0261	0.11	0.0877							-26.5	0.01595	0.01665	-0.00875	0.03435	0.03605	0.01235	-0.04195
	-26.4	-0.0482	-0.0608	-0.1036	-0.083	0.0264	0.1105	0.0863							-26.4	0.0219	0.0207	-0.0058	0.0349	0.0388	0.0189	-0.042
	-26.3	-0.0447994	-0.0615994	-0.101799	-0.0840994	0.0242006	0.109601	0.0916006							-26.3	0.0270488	0.0204488	-0.00605122	0.0370488	0.0439488	0.0234488	-0.0375512
	-26.2	-0.04705	-0.06265	-0.100248	-0.086348	0.024952	0.108652	0.092552							-26.2	0.0293495	0.0221495	-0.00775195	0.035648	0.045848	0.027448	-0.031752
	-26.1	-0.04805	-0.05515	-0.09675	-0.0847511	0.0295489	0.110449	0.0944489							-26.1	0.0299	0.0234	-0.0081	0.0355998	0.0502998	0.0365998	-0.0279002
	-26	-0.04845	-0.05455	-0.08965	-0.08565	0.02785	0.10795	0.09175							-26	0.0252	0.0239	-0.0075	0.0336	0.0467	0.0368	-0.0299
	-25.9	-0.0515	-0.0575	-0.0874	-0.0804	0.0244	0.1017	0.0878							-25.9	0.0193	0.0274	-0.0052	0.0315	0.044	0.0386	-0.0331
	-25.8	-0.0474511	-0.0592511	-0.0842511	-0.0797511	0.0261489	0.103749	0.0910489							-25.8	0.0183993	0.0313993	-0.00500073	0.0337993	0.0417993	0.0380993	-0.0284007
	-25.7	-0.0431992	-0.0601992	-0.0802005	-0.0796005	0.0277995	0.102899	0.0922995							-25.7	0.0179496	0.0290496	-0.00684921	0.0354508	0.0423508	0.0371508	-0.0275492
	-25.6	-0.03795	-0.05965	-0.08035	-0.0806496	0.0247504	0.10255	0.0947504							-25.6	0.01455	0.02845	-0.00845	0.0358528	0.0400528	0.0378528	-0.0259472
	-25.5	-0.0413	-0.0637	-0.0802	-0.0863	0.0207	0.0964	0.0926							-25.5	0.0116	0.0262	-0.0072	0.0337	0.0363	0.0341	-0.0322
	-25.4	-0.04325	-0.06745	-0.08285	-0.08425	0.01845	0.09445	0.09355							-25.4	0.01215	0.02285	-0.01305	0.03555	0.03925	0.03465	-0.03435
	-25.3	-0.0384476	-0.0666476	-0.0843476	-0.0852476	0.0140524	0.0890524	0.0948524							-25.3	0.0144493	0.0241493	-0.0110507	0.0401493	0.0366493	0.0350493	-0.0315507
	-25.2	-0.0360508	-0.0665508	-0.0853491	-0.0904491	0.0137509	0.0847509	0.0975509							-25.2	0.0176006	0.0218006	-0.0125997	0.0376003	0.0309003	0.0328003	-0.0318997
	-25.1	-0.03105	-0.06285	-0.08465	-0.0936515	0.0154485	0.0855485	0.0991485							-25.1	0.0194	0.026	-0.0095	0.0354994	0.0282994	0.0319994	-0.0311006
	-25	-0.0291	-0.0622	-0.0858	-0.091	0.0157	0.0875	0.1045							-25	0.0168	0.0271	-0.0093	0.0341	0.0302	0.0295	-0.0347
	-24.9	-0.0287	-0.0609	-0.0862	-0.0909	0.0161	0.085	0.1064							-24.9	0.01315	0.02635	-0.01015	0.02775	0.02735	0.03035	-0.03825
	-24.8	-0.0305501	-0.0585501	-0.0892501	-0.0936501	0.0147499	0.0846499	0.10505							-24.8	0.0146522	0.0228522	-0.00654781	0.0221522	0.0255522	0.0279522	-0.0381478
	-24.7	-0.0329983	-0.0623983	-0.0894977	-0.0975977	0.0104023	0.0826023	0.105002							-24.7	0.0167998	0.0219998	-0.0101011	0.0237989	0.0263989	0.0256989	-0.0378011
	-24.6	-0.0292	-0.0583	-0.0844	-0.0954015	0.00969854	0.0781985	0.110299							-24.6	0.01425	0.02295	-0.01265	0.0212518	0.0252518	0.0254518	-0.0398482
	-24.5	-0.02825	-0.05345	-0.08595	-0.09445	0.01275	0.07605	0.11295							-24.5	0.01415	0.01965	-0.01675	0.02135	0.02565	0.02885	-0.04405
	-24.4	-0.03385	-0.05475	-0.08915	-0.09645	0.01075	0.07495	0.11385							-24.4	0.00585	0.01635	-0.01785	0.01625	0.02065	0.02865	-0.04945
	-24.3	-0.0387974	-0.0575974	-0.0931974	-0.100397	0.0111026	0.0693026	0.111303							-24.3	0.00445067	0.0179507	-0.0148493	0.0126507	0.0191507	0.0263507	-0.0518493
	-24.2	-0.0386988	-0.0614988	-0.0943968	-0.103697	0.00560318	0.0644032	0.108303							-24.2	0.00519902	0.020499	-0.0127004	0.00999963	0.0188996	0.0228996	-0.0504004
	-24.1	-0.04	-0.0602	-0.0954	-0.108097	0.00210318	0.0624032	0.105803							-24.1	0.000649997	0.01895	-0.01795	0.00635177	0.0196518	0.0205518	-0.0542482
	-24	-0.041	-0.0642	-0.099	-0.1085	0.0016	0.0612	0.1037							-24	0.00295	0.02055	-0.01635	0.00485	0.02145	0.02295	-0.05415
	-23.9	-0.0429	-0.0658	-0.1014	-0.1094	0.0007	0.0618	0.1019							-23.9	0.00535	0.02385	-0.01425	0.00225	0.01835	0.02095	-0.05555
	-23.8	-0.0398514	-0.0633514	-0.0984514	-0.101251	0.0037486	0.0635486	0.101049							-23.8	0.00525086	0.0245509	-0.0132491	-0.000149143	0.0168509	0.0180509	-0.0553491
	-23.7	-0.0378518	-0.0652518	-0.0955504	-0.0955504	0.00474957	0.0692496	0.10235							-23.7	0.0098489	0.0241489	-0.0132519	-0.000151894	0.0155481	0.0202481	-0.0535519
	-23.6	-0.0355	-0.0702	-0.0953	-0.0972973	0.00140274	0.0672027	0.100503							-23.6	0.0126	0.0251	-0.0122	0.00030116	0.0137012	0.0199012	-0.0537988
	-23.5	-0.04065	-0.07335	-0.09335	-0.10155	-0.00525	0.05965	0.09385							-23.5	0.0181	0.0265	-0.0079	0.003	0.0161	0.021	-0.0522
	-23.4	-0.0409	-0.0786	-0.0958	-0.1023	-0.0054	0.0549	0.0914							-23.4	0.0204	0.0272	-0.0029	0.0073	0.0167	0.0229	-0.0504
	-23.3	-0.0442472	-0.0875472	-0.0908472	-0.106247	-0.0053472	0.0560528	0.0881528							-23.3	0.0210008	0.0286008	-0.0057992	0.0093008	0.0172008	0.0234008	-0.0459992
	-23.2	-0.0444011	-0.0842011	-0.0896002	-0.1101	-0.00530025	0.0566998	0.0895998							-23.2	0.0227505	0.0261505	-0.0139466	0.00625335	0.0135534	0.0179534	-0.0508466
	-23.1	-0.04435	-0.08335	-0.08965	-0.11275	-0.00874957	0.0578504	0.0860504							-23.1	0.0278	0.0312	-0.0139	0.00869677	0.0147968	0.0214968	-0.0452032
	-23	-0.04525	-0.08575	-0.08945	-0.11385	-0.00855	0.05375	0.08335							-23	0.02745	0.03165	-0.01485	0.01105	0.01705	0.01895	-0.04775
	-22.9	-0.04635	-0.08315	-0.08535	-0.11295	-0.00215	0.05615	0.08335							-22.9	0.0311	0.038	-0.0142	0.0107	0.0183	0.0187	-0.0453
	-22.8	-0.0493507	-0.0833507	-0.0871507	-0.111951	-0.00145067	0.0509493	0.0838493							-22.8	0.0279998	0.0396998	-0.0136002	0.0158998	0.0181998	0.0172998	-0.0441002
	-22.7	-0.0491518	-0.0872518	-0.0882502	-0.10785	-0.00375018	0.0480498	0.0829498							-22.7	0.026849	0.038249	-0.0122477	0.0145523	0.0154523	0.0138523	-0.0418477
	-22.6	-0.0516	-0.087	-0.0899	-0.107599	-0.00339933	0.0494007	0.0802007							-22.6	0.0298	0.0378	-0.0144	0.0157029	0.0161029	0.0153029	-0.0463971
	-22.5	-0.0506	-0.0852	-0.0888	-0.1042	0.0016	0.0528	0.0809							-22.5	0.03075	0.03745	-0.01805	0.01545	0.02005	0.01485	-0.04795
	-22.4	-0.0516	-0.0818	-0.0866	-0.1001	0.0058	0.0571	0.078							-22.4	0.0276	0.0349	-0.018	0.0143	0.019	0.00890001	-0.0486
	-22.3	-0.0471987	-0.0818987	-0.0851987	-0.100599	0.00260134	0.0559013	0.0777013							-22.3	0.0304512	0.0316512	-0.0179488	0.0182512	0.0233512	0.00875123	-0.0456488
	-22.2	-0.0471979	-0.0833979	-0.088601	-0.103201	0.00379902	0.053899	0.080199							-22.2	0.0313992	0.0366992	-0.0144984	0.0157016	0.0294016	0.00750159	-0.0417984
	-22.1	-0.04495	-0.08285	-0.08185	-0.0973542	0.00604579	0.0572458	0.0832458							-22.1	0.03535	0.03015	-0.01795	0.00485434	0.0287543	0.00775434	-0.0464457
	-22	-0.0489	-0.0834	-0.0836	-0.0987	0.0025	0.0508	0.0751							-22	0.0338	0.0241	-0.0251	-0.00430001	0.0193	0.00609999	-0.046
	-21.9	-0.052	-0.0852	-0.0887	-0.1013	-0.0032	0.0436	0.065							-21.9	0.033	0.0273	-0.0231	-0.0064	0.0221	0.0107	-0.0468
	-21.8	-0.0533518	-0.0890518	-0.0877518	-0.0969518	-0.00475177	0.0359482	0.0697482							-21.8	0.0373487	0.0297487	-0.0185513	-0.00885128	0.0244487	0.0180487	-0.0416513
	-21.7	-0.0515994	-0.0914994	-0.0942981	-0.0996981	-0.0141981	0.0326019	0.0645019							-21.7	0.0403927	0.0322927	-0.0141009	-0.00750092	0.0308991	0.0210991	-0.0490009
	-21.6	-0.05035	-0.08965	-0.09305	-0.0979507	-0.0121507	0.0270493	0.0609493							-21.6	0.0472	0.0326	-0.0144	-0.00209256	0.0399074	0.0210074	-0.0560926
	-21.5	-0.0509	-0.0857	-0.0887	-0.0966	-0.0169	0.0264	0.0625							-21.5	0.03895	0.03015	-0.01275	-0.000949999	0.04025	0.00925	-0.05835
	-21.4	-0.0474	-0.0908	-0.0876	-0.0978	-0.0191	0.0181	0.0606							-21.4	0.0324	0.0264	-0.0146	0.00249999	0.0432	-0.012	-0.0531
	-21.3	-0.0465485	-0.0900485	-0.0947485	-0.0925485	-0.0117485	0.00965152	0.0543515							-21.3	0.0218552	0.0270552	-0.0168448	-0.000844762	0.0485552	-0.0276448	-0.0537448
	-21.2	-0.0595012	-0.0998012	-0.0953985	-0.0934985	-0.0159985	0.00750147	0.0560015							-21.2	0.0240474	0.0275474	-0.0118422	-0.00254219	0.0472578	-0.0418422	-0.0484422
	-21.1	-0.06245	-0.10635	-0.10195	-0.109845	-0.0138453	0.0037547	0.0534547							-21.1	0.02	0.0287	-0.0114	-0.00919115	0.0488088	-0.0568912	-0.0440912
	-21	-0.0635	-0.1104	-0.1108	-0.1219	-0.0183	-0.0075	0.0473							-21	0.0186	0.0207	-0.0143	-0.0164	0.0527	-0.0555	-0.0484
	-20.9	-0.06335	-0.12045	-0.11085	-0.13225	-0.01185	-0.00565	0.04755							-20.9	0.0193	0.00640001	-0.0171	-0.0222	0.057	-0.0581	-0.0491
	-20.8	-0.0627506	-0.127251	-0.111551	-0.131551	0.00454939	-0.00315061	0.0633494							-20.8	0.0189005	0.00420055	-0.0148995	-0.0217995	0.0660005	-0.0614995	-0.0446995
	-20.7	-0.066092	-0.127392	-0.114197	-0.129397	0.00540342	0.00140342	0.0635034							-20.7	0.0175024	-0.00159762	-0.0205983	-0.0284983	0.0735017	-0.0663983	-0.0527983
	-20.6	-0.0441	-0.118	-0.1013	-0.130416	0.0109835	0.0148835	0.0817835							-20.6	0.01695	-0.00655001	-0.02305	-0.0334547	0.0735453	-0.0647547	-0.0531547
	-20.5	-0.04925	-0.09695	-0.07295	-0.12155	0.03235	0.04105	0.10365							-20.5	0.0081	-0.0059	-0.0253	-0.0327	0.0815	-0.0549	-0.0493
	-20.4	-0.0401	-0.1021	-0.0675	-0.1155	0.047	0.0679	0.1125							-20.4	0.00715	-0.00765	-0.02375	-0.03025	0.08195	-0.04835	-0.04825
	-20.3	-0.0508451	-0.102545	-0.0549451	-0.115145	0.0605549	0.0890549	0.121255							-20.3	0.00484519	-0.00495481	-0.0210548	-0.0259548	0.0834452	-0.0392548	-0.0508548
	-20.2	-0.040546	-0.099646	-0.049051	-0.126751	0.078349	0.110949	0.138949							-20.2	0.00450123	-0.00239877	-0.0147023	-0.0220023	0.0767977	-0.0322023	-0.0524023
	-20.1	-0.03555	-0.08665	-0.03095	-0.135557	0.084643	0.132843	0.148643							-20.1	0.00645	-0.000650005	-0.01615	-0.0179574	0.0759426	-0.0208574	-0.0499574
	-20	-0.03825	-0.08155	-0.01945	-0.13205	0.09165	0.14155	0.15695							-20	0.01485	0.00535	-0.00465	-0.01035	0.07445	-0.01075	-0.04845
	-19.9	-0.0385	-0.0834	-0.0219	-0.133	0.092	0.1335	0.1563							-19.9	0.01585	0.00205	-0.00515	-0.01225	0.06585	-0.00405	-0.04775
	-19.8	-0.0331982	-0.0833982	-0.0164982	-0.132598	0.0723018	0.116302	0.143402							-19.8	0.0167021	0.000502128	-0.00469787	-0.0131979	0.0591021	-0.000297872	-0.0442979
	-19.7	-0.0284265	-0.0786265	-0.0207014	-0.117501	0.0592986	0.0982986	0.130499							-19.7	0.012547	-0.000452994	-0.00395067	-0.0144507	0.0522493	0.00134933	-0.0461507
	-19.6	-0.0362	-0.0874	-0.032	-0.110073	0.0415266	0.0691266	0.112227							-19.6	0.01195	-0.00205	-0.00545	-0.0118468	0.0501532	0.00895318	-0.0488468
	-19.5	-0.0484	-0.0996	-0.0343	-0.1159	0.0121	0.0372	0.0939							-19.5	0.0113	0.000299998	-0.0039	-0.016	0.0484	0.0084	-0.0444
	-19.4	-0.04195	-0.10355	-0.04115	-0.11215	-0.00295	0.01655	0.08135							-19.4	0.0105	-0.00639999	-0.00789999	-0.0197	0.0494	0.00360001	-0.0403
	-19.3	-0.0309496	-0.0972496	-0.0595496	-0.10435	-0.0137496	0.00785037	0.0658504							-19.3	0.00400257	-0.0100974	-0.0143974	-0.0192974	0.0469026	-0.00999743	-0.0486974
	-19.2	-0.0330513	-0.0970513	-0.0648498	-0.10235	-0.0241498	-0.00704975	0.0542502							-19.2	0.00779908	-0.00580092	-0.0167984	-0.0226984	0.0443016	-0.00869835	-0.0456984
	-19.1	-0.0349	-0.09	-0.0693	-0.108198	-0.0231975	-0.0040975	0.0536025							-19.1	0.00385	-0.00735	-0.02055	-0.0245501	0.0488499	-0.00345006	-0.0412501
	-19	-0.0396	-0.0816	-0.0641	-0.1061	-0.0212	0.0113	0.0523							-19	0.00990001	-0.00849999	-0.0193	-0.0238	0.0467	0.00330001	-0.0324
	-18.9	-0.03535	-0.07325	-0.06335	-0.10365	-0.01845	0.01995	0.05775							-18.9	0.00875	-0.00675	-0.02335	-0.02025	0.04145	0.00175	-0.03235
	-18.8	-0.0252014	-0.0723014	-0.0562014	-0.109101	-0.0078014	0.0256986	0.0596986							-18.8	0.0154977	-0.00610226	-0.0202023	-0.0137023	0.0383977	0.00299774	-0.0305023
	-18.7	-0.0225033	-0.0576033	-0.0589015	-0.108702	-0.0121015	0.0331985	0.0682985							-18.7	0.0168576	-0.00604243	-0.016952	-0.00845201	0.039048	0.00744799	-0.025252
	-18.6	-0.00185	-0.04255	-0.05395	-0.0969488	-0.00994884	0.0253512	0.0704512							-18.6	0.01715	-0.00315	-0.01635	-0.00425878	0.0447412	0.00984122	-0.0190588
	-18.5	0.01285	-0.04635	-0.04235	-0.08825	-0.01065	0.01185	0.06125							-18.5	0.01895	-0.00405001	-0.01495	-0.000650006	0.05225	0.01325	-0.01665
	-18.4	0.01435	-0.04665	-0.04435	-0.08275	-0.01835	0.00555	0.05455							-18.4	0.0205	-0.0048	-0.0102	0.003	0.0516	0.0196	-0.0173
	-18.3	0.00910627	-0.0468937	-0.0577937	-0.0816937	-0.0288937	0.00520627	0.0509063							-18.3	0.0227952	-0.00480481	-0.0107048	0.000395186	0.0581952	0.0212952	-0.0191048
	-18.2	0.0063375	-0.0428625	-0.0657448	-0.0848448	-0.0415448	-0.00114481	0.0388552							-18.2	0.0237103	-0.00948969	-0.012704	0.00459603	0.056796	0.020896	-0.014504
	-18.1	0.0165	-0.0456	-0.0905	-0.0932841	-0.0436841	-0.0114841	0.0300159							-18.1	0.0276	-0.007	-0.000699997	0.0107812	0.0552812	0.0324812	-0.0130188
	-18	0.01165	-0.04775	-0.11215	-0.10085	-0.04885	-0.02155	0.01885							-18	0.03125	-0.00585	0.00785	0.01425	0.05365	0.04245	-0.00815
	-17.9	0.01505	-0.04305	-0.11145	-0.09505	-0.04135	-0.01215	0.01785							-17.9	0.0304	-0.0121	0.0025	0.0166	0.049	0.0637	-0.0077
	-17.8	0.020047	-0.037653	-0.086053	-0.093753	-0.028553	0.00584695	0.028247							-17.8	0.0185427	-0.00975726	-0.000157258	0.0196427	0.0419427	0.0725427	-0.00385726
	-17.7	0.0228964	-0.0325036	-0.0769094	-0.0916094	-0.0128094	0.0217906	0.0323906							-17.7	0.010905	-0.013095	0.000293164	0.0201932	0.0333932	0.0750932	-0.0134068
	-17.6	0.00105001	-0.03995	-0.07855	-0.100943	-0.0179427	0.0258573	0.0143573							-17.6	0.0144	-0.0049	0.0026	0.0211832	0.0343832	0.0754832	-0.0126168
	-17.5	-0.0055	-0.0446	-0.0841	-0.1105	-0.0207	0.0312	0.000799999							-17.5	0.01925	-0.00215	0.00895	0.02155	0.02995	0.07465	-0.00935
	-17.4	-0.01875	-0.04145	-0.07245	-0.10195	-0.01785	0.03945	-0.00125001							-17.4	0.0182	-0.0009	0.01	0.0245	0.0305	0.0704	-0.009
	-17.3	-0.0143475	-0.0392475	-0.0786475	-0.109047	-0.0141475	0.0434525	-0.0143475							-17.3	0.0181493	-0.00285073	0.00604927	0.0171493	0.0204493	0.0657493	-0.0124507
	-17.2	0.00565536	-0.0217446	-0.0569557	-0.116856	-0.0178557	0.0594443	-0.0175557							-17.2	0.0151999	-0.00160012	0.00169872	0.0205987	0.0207987	0.0641987	-0.0205013
	-17.1	0.01555	-0.02795	-0.06245	-0.119662	-0.0146617	0.0466383	-0.0237617							-17.1	0.0158	-0.0027	-0.0031	0.0197987	0.0251987	0.0675987	-0.0161013
	-17	0.0075	-0.0347	-0.0727	-0.1051	0.000599995	0.0211	-0.0324							-17	0.01745	-0.00545	-0.00865	0.01825	0.01825	0.06605	-0.01425
	-16.9	0.0101	-0.0428	-0.0789	-0.0873	-0.00950001	0.034	-0.0402							-16.9	0.0102	-0.0275	-0.0172	0.0053	0.0029	0.0572	-0.0264
	-16.8	0.0195368	-0.0396632	-0.0681632	-0.0683632	-0.0107632	0.0524368	-0.0532632							-16.8	0.0106515	-0.0258485	-0.0243485	0.00555146	0.0103515	0.0579515	-0.0237485
	-16.7	0.0372403	-0.0383597	-0.0720552	-0.0422552	-0.0122552	0.0430448	-0.0739552							-16.7	0.0161555	-0.0209445	-0.0302539	0.00404609	0.00804609	0.0689461	-0.00545391
	-16.6	0.04755	-0.04105	-0.07855	-0.00804013	-0.0145401	0.0346599	-0.0901401							-16.6	0.0236	-0.0272	-0.0392	-0.00120579	0.00499421	0.0671942	0.00289421
	-16.5	0.0494	-0.0513	-0.0749	0.0144	-0.0288	0.0226	-0.0965							-16.5	0.0361	-0.0269	-0.0445	-0.0035	0.0043	0.0671	0.0126
	-16.4	0.05425	-0.04705	-0.06405	0.02705	-0.02625	0.01615	-0.09945							-16.4	0.0385	-0.025	-0.0457	-0.0045	0.0167	0.0688	0.02
	-16.3	0.0555988	-0.0387012	-0.0640012	0.0211988	-0.0350012	0.00839884	-0.106001							-16.3	0.0399427	-0.0120573	-0.0288573	0.00444268	0.0287427	0.0757427	0.0281427
	-16.2	0.0606974	-0.0329026	-0.0859994	0.0110006	-0.0374994	0.0118006	-0.130199							-16.2	0.0296593	-0.0144407	-0.0165584	0.00794157	0.0265416	0.0729416	0.0283416
	-16.1	0.05215	-0.03285	-0.10225	-0.0160468	-0.0252468	0.0116532	-0.113947							-16.1	0.01775	-0.00595	-0.00845	0.00893621	0.0270362	0.0609362	0.0240362
	-16	0.04355	-0.02375	-0.09455	-0.02865	-0.01405	0.02515	-0.11195							-16	0.00135	-0.01175	-0.01375	0.00625	0.02645	0.04265	0.01015
	-15.9	0.0426	-0.0174	-0.0615	-0.034	-0.0035	0.0315	-0.0901							-15.9	-0.0109	-0.0196	-0.0148	1.69166e-09	0.0271	0.0304	-0.0094
	-15.8	0.0464912	-0.0189088	-0.0407088	-0.0369088	0.000291223	0.0422912	-0.0557088							-15.8	-0.0152571	-0.0316571	-0.0114571	-0.00155713	0.0340429	0.0179429	-0.0225571
	-15.7	0.0531036	-0.0174964	-0.0314111	-0.0349111	0.0101889	0.0523889	-0.0370111							-15.7	-0.0213416	-0.0366416	-0.00886209	-0.000462091	0.0254379	0.00603791	-0.0297621
	-15.6	0.05765	-0.00455	-0.03895	-0.0315593	0.0175407	0.0597407	-0.0400593							-15.6	-0.03085	-0.04945	-0.01095	-0.00506794	0.0105321	-6.79363e-05	-0.0339679
	-15.5	0.0658	0.0089	-0.0355	-0.0294	0.0325	0.0616	-0.0527							-15.5	-0.02465	-0.05685	-0.00165	-0.00355	0.00405	-0.01485	-0.03195
	-15.4	0.0826	0.0178	-0.0304	-0.0269	0.0326	0.0589	-0.0645							-15.4	-0.0303	-0.056	0.0024	-0.006	-0.000999996	-0.0186	-0.0194
	-15.3	0.0781452	0.0156452	-0.0387548	-0.0221548	0.0180452	0.0498452	-0.0954548							-15.3	-0.0291541	-0.0566541	0.00634586	-0.00685414	0.00664586	-0.0125541	-0.0125541
	-15.2	0.0785997	0.00869969	-0.0622016	-0.0181016	0.00199835	0.0357984	-0.133802							-15.2	-0.0359472	-0.0585472	0.00964951	-0.0111505	0.0116495	-0.00785049	-0.0196505
	-15.1	0.07885	0.000750002	-0.06935	-0.0156518	-0.0100518	0.0222482	-0.158352							-15.1	-0.0324	-0.0564	0.0147	-0.00870397	0.014796	-0.010204	-0.029504
	-15	0.0738	-0.0021	-0.0867	-0.0074	-0.0186	0.0163	-0.172							-15	-0.03845	-0.05275	0.01895	-0.01285	0.01215	-0.01485	-0.03655
	-14.9	0.0793	-0.0058	-0.0873	-0.0059	-0.025	0.0079	-0.1688							-14.9	-0.0382	-0.0511	0.0241	-0.0133	0.0176	-0.0102	-0.0339
	-14.8	0.0856913	9.12775e-05	-0.0900087	-0.0101087	-0.0167087	0.0179913	-0.160709							-14.8	-0.0466977	-0.0547977	0.0193023	-0.0146977	0.00610225	-0.0207977	-0.0432977
	-14.7	0.082062	0.00676195	-0.0895571	-0.0177571	-0.0149571	0.0157429	-0.147557							-14.7	-0.0430009	-0.0588009	0.0201993	-0.0130007	0.0120993	-0.0206007	-0.0402007
	-14.6	0.0876	0.0125	-0.0868	-0.0124208	0.0022792	0.0251792	-0.129721							-14.6	-0.04095	-0.06085	0.01885	-0.0059464	0.0060536	-0.0296464	-0.0438464
	-14.5	0.0876	0.0222	-0.0791	-0.0166	0.0145	0.0302	-0.1198							-14.5	-0.0404	-0.0548	0.0192	-0.00129999	0.00350001	-0.0364	-0.0425
	-14.4	0.08795	0.02595	-0.07905	-0.03395	0.01215	0.03005	-0.11505							-14.4	-0.0336	-0.0526	0.0136	-0.0054	0.0119	-0.0328	-0.0368
	-14.3	0.0877443	0.0280443	-0.0699557	-0.0106557	0.0140443	0.0221443	-0.0890557							-14.3	-0.0209046	-0.0405046	0.0152954	-0.00390457	0.0234954	-0.0253046	-0.0226046
	-14.2	0.0791015	0.0241015	-0.0609088	0.000791208	0.0201912	0.0164912	-0.0765088							-14.2	-0.0145526	-0.0392526	0.0161496	-0.000550428	0.0250496	-0.0193504	-0.0184504
	-14.1	0.07375	0.02175	-0.06795	0.00624494	0.0194449	0.0237449	-0.0703551							-14.1	-0.0038	-0.0343	0.021	0.00259945	0.0369995	-0.0136005	-0.0101005
	-14	0.07755	0.02495	-0.07705	-0.00405	0.02195	0.03045	-0.08165							-14	-0.00539999	-0.0326	0.0136	0.00570001	0.0362	-0.0144	-0.0155
	-13.9	0.09105	0.03015	-0.07745	-0.00435	0.00425	0.03345	-0.09325							-13.9	-0.0072	-0.0262	0.0128	0.0062	0.0309	-0.0197	-0.0156
	-13.8	0.0944104	0.0272104	-0.0928896	-0.000789573	-0.0121896	0.0232104	-0.11079							-13.8	0.000498778	-0.0191012	0.0159988	0.00919878	0.0375988	-0.0107012	-0.0108012
	-13.7	0.10415	0.0298496	-0.10465	-0.0113501	-0.0226501	0.00874988	-0.12045							-13.7	0.00429811	-0.0162019	0.017499	0.010399	0.037399	-0.00490098	-0.00840098
	-13.6	0.1218	0.0445	-0.1127	-0.0118069	-0.0230069	0.0263931	-0.120407							-13.6	-0.00395	-0.02825	0.00765	-0.00793761	0.0361624	-0.0102376	-0.0159376
	-13.5	0.1463	0.065	-0.1078	-0.0051	-0.0203	0.0341	-0.1102							-13.5	-0.0165	-0.0342	0.0037	-0.0082	0.028	-0.0154	-0.0179
	-13.4	0.1573	0.0814	-0.0902	-0.0017	-0.0027	0.0498	-0.1032							-13.4	-0.02185	-0.04715	-0.00495	-0.02875	0.01675	-0.02695	-0.00795
	-13.3	0.155902	0.0802018	-0.0735982	0.00460183	-0.00239817	0.0542018	-0.0800982							-13.3	-0.0214435	-0.0548435	-0.0131435	-0.0382435	0.0108565	-0.0272435	-0.00594353
	-13.2	0.146049	0.0817493	-0.0479572	0.0090428	-0.0016572	0.0651428	-0.0615572							-13.2	-0.020642	-0.066742	-0.0154501	-0.0375501	0.00534988	-0.0264501	-0.00225012
	-13.1	0.1352	0.081	-0.0315	0.0195926	0.000592614	0.0686926	-0.0433074							-13.1	-0.02295	-0.06905	-0.02305	-0.0344552	0.00664476	-0.0261552	0.00444476
	-13	0.11515	0.06105	-0.02785	0.02245	-0.000750002	0.05885	-0.03035							-13	-0.02	-0.0778	-0.0176	-0.0376	0.0142	-0.0261	0.0079
	-12.9	0.10085	0.06385	-0.02225	0.02535	0.00175	0.04835	-0.02625							-12.9	-0.0209	-0.0818	-0.0104	-0.0398	0.0139	-0.0282	0.0038
	-12.8	0.0916526	0.0559526	-0.0353474	0.0115526	0.000752561	0.0295526	-0.0295474							-12.8	-0.024211	-0.076711	-0.00541097	-0.035511	0.018589	-0.030911	0.00768903
	-12.7	0.0994081	0.0383081	-0.0342032	0.0171968	0.00709676	0.0333968	-0.0148032							-12.7	-0.0248474	-0.0647474	0.00284902	-0.044851	0.017549	-0.032951	0.00944902
	-12.6	0.0963	0.0508	-0.044	0.018792	-0.014308	0.024492	-0.020008							-12.6	-0.0175	-0.0561	0.000499998	-0.0352014	0.0203986	-0.0220014	0.0072986
	-12.5	0.088	0.0378	-0.0346	0.0145	-0.0197	0.024	-0.0402							-12.5	-0.002	-0.05	-0.0115	-0.0297	0.0206	-0.0165	0.015
	-12.4	0.08435	0.04085	-0.02835	0.00935	-0.01335	0.01985	-0.02835							-12.4	-0.0039	-0.0427	-0.02	-0.0296	0.0232	-0.0175	0.0116
	-12.3	0.079304	0.031404	-0.037196	0.00940396	-0.020796	0.016104	-0.028796							-12.3	0.00535786	-0.0419421	-0.0205421	-0.0273421	0.0294579	-0.0132421	0.0109579
	-12.2	0.0640486	0.0166486	-0.0421457	0.0150543	-0.0317457	0.0123543	-0.0323457							-12.2	0.0192427	-0.0333573	-0.021041	-0.021241	0.035759	-0.011941	0.00675898
	-12.1	0.05605	0.000149999	-0.03915	0.022157	-0.035943	0.00645696	-0.033843							-12.1	0.0251	-0.0378	-0.0195	-0.0103849	0.0407151	-0.0117849	0.0104151
	-12	0.0529	-0.0034	-0.0298	0.0292	-0.0304	0.0039	-0.0424							-12	0.033	-0.0307	-0.0118	0.0016	0.0476	-0.002	0.0173
	-11.9	0.0533	-0.0073	-0.0339	0.0326	-0.0333	0.0064	-0.0495							-11.9	0.04055	-0.02305	-0.01395	0.01475	0.05225	0.00245	0.02505
	-11.8	0.0566998	-0.00680018	-0.0325002	0.0336998	-0.0359002	0.00119982	-0.0479002							-11.8	0.0330531	-0.0244469	-0.0204469	0.0226531	0.0513531	0.00465311	0.0222531
	-11.7	0.0636523	0.00225232	-0.0272549	0.0304451	-0.0341549	0.00464512	-0.0440549							-11.7	0.0369426	-0.0251574	-0.0214477	0.0253523	0.0504523	0.00495226	0.0112523
	-11.6	0.06165	0.00765	-0.01635	0.0352469	-0.0349531	0.00444695	-0.0350531							-11.6	0.0327	-0.0258	-0.0228	0.0230117	0.0434117	0.00441165	0.000711653
	-11.5	0.05995	0.01005	-0.01575	0.02665	-0.03375	0.00615	-0.03445							-11.5	0.0318	-0.0318	-0.0201	0.0262	0.0421	0.0094	-0.0015
	-11.4	0.05995	-0.00205	-0.01485	0.02045	-0.03535	0.00345	-0.02775							-11.4	0.02755	-0.03575	-0.02025	0.02975	0.03695	0.00725	-0.000949999
	-11.3	0.0559046	-0.0168954	-0.0177954	0.0141046	-0.0444954	-0.00359543	-0.0319954							-11.3	0.0307473	-0.0286527	-0.0165527	0.0335473	0.0379473	0.00474732	0.00514732
	-11.2	0.0532484	-0.0133516	-0.0174479	0.00885214	-0.0401479	-0.00974786	-0.0339479							-11.2	0.0278987	-0.0343013	-0.0168984	0.0299016	0.0323016	-0.00229841	0.00400159
	-11.1	0.05675	-0.01805	-0.01675	0.00325097	-0.035549	-0.013649	-0.032849							-11.1	0.0276	-0.037	-0.0159	0.0271	0.0271	-0.0051	0.0042
	-11	0.0608	-0.0199	-0.0107	-0.000600001	-0.0326	-0.0107	-0.033							-11	0.02135	-0.03835	-0.01515	0.02855	0.02045	-0.01155	0.00465
	-10.9	0.06335	-0.01895	-0.00465	-0.00645	-0.03095	-0.00415	-0.03415							-10.9	0.01015	-0.04565	-0.01325	0.02925	0.01825	-0.01325	-0.00195
	-10.8	0.0685016	-0.0176984	-0.00299842	-0.0184984	-0.0342984	-0.00749842	-0.0393984							-10.8	0.00700055	-0.0424995	-0.0153995	0.0270005	0.0128005	-0.00879945	-0.00209945
	-10.7	0.0729052	-0.0198948	-0.00189878	-0.0252988	-0.0378988	-0.00499878	-0.0504988							-10.7	0.0042961	-0.0369039	-0.0119054	0.0347946	0.0187946	-0.00130543	0.00149457
	-10.6	0.07745	-0.02185	0.00235	-0.0235576	-0.0382576	-0.00185762	-0.0510576							-10.6	-0.00705	-0.04065	-0.01455	0.0220542	0.0113542	-0.00144579	-0.00154579
	-10.5	0.07875	-0.02705	0.00245	-0.01935	-0.02845	0.00425	-0.05085							-10.5	-0.0139	-0.0419	-0.0176	0.0135	0.0118	-0.0019	-0.0048
	-10.4	0.07735	-0.02635	-0.00435	-0.01295	-0.03315	0.00215	-0.05465							-10.4	-0.025	-0.0433	-0.0194	0.0128	0.0085	-0.0039	-0.011
	-10.3	0.0778523	-0.0273477	-0.00464768	-0.00934768	-0.0294477	0.00475232	-0.0558477							-10.3	-0.0264949	-0.0387949	-0.0205949	0.0171051	0.00330506	-0.000994939	-0.0135949
	-10.2	0.0640446	-0.0253554	-0.00874982	-0.0104498	-0.0338498	-0.00124982	-0.0627498							-10.2	-0.0201521	-0.0378521	-0.0206438	0.0149562	0.00185617	-0.00284383	-0.0121438
	-10.1	0.0538	-0.0321	-0.0119	-0.0113943	-0.0428943	-0.0117943	-0.0740943							-10.1	-0.01355	-0.03525	-0.02825	0.0126555	-0.000644508	-0.00244451	-0.0132445
	-10	0.0473	-0.0345	-0.0167	-0.0094	-0.0476	-0.02	-0.0744							-10	-0.01055	-0.03285	-0.02855	0.00875	-0.00905	0.00555	-0.01035
	-9.90002	0.0374	-0.039	-0.0158	-0.0078	-0.0398	-0.0237	-0.0797							-9.90002	-0.005	-0.031	-0.0253	0.0047	-0.0078	0.0045	-0.0141
	-9.80005	0.0309014	-0.0403986	-0.0207986	-0.0085986	-0.0404986	-0.0268986	-0.0743986							-9.80005	0.00170189	-0.0289981	-0.0272981	0.00370189	-0.00949811	0.00190189	-0.0196981
	-9.69995	0.0309497	-0.0421503	-0.0248457	-0.0143457	-0.0387457	-0.0406457	-0.0771457							-9.69995	0.00589665	-0.0235034	-0.024099	0.00150098	-0.011399	0.00900098	-0.024699
	-9.59998	0.02955	-0.03445	-0.02335	-0.00684976	-0.0382498	-0.0503498	-0.0743498							-9.59998	0.0015	-0.0181	-0.0195	0.00540683	-0.0105932	0.0127068	-0.0255932
	-9.5	0.019	-0.0371	-0.0233	-0.0029	-0.0426	-0.0545	-0.0675							-9.5	0.000500001	-0.0148	-0.0182	0.0056	-0.014	0.0142	-0.0252
	-9.40002	0.00665	-0.03235	-0.02655	-0.00015	-0.04285	-0.06085	-0.07965							-9.40002	0.0153	-0.0102	-0.0184	0.0119	-0.007	0.0175	-0.0142
	-9.30005	-0.000597866	-0.0349979	-0.0300979	0.0108021	-0.0391979	-0.0625979	-0.0744979							-9.30005	0.0264518	-0.00354817	-0.0216482	0.0176518	-0.00164817	0.0205518	-0.0110482
	-9.19995	-0.00605329	-0.0256533	-0.0248499	0.00965012	-0.0392499	-0.0558499	-0.0630499							-9.19995	0.0324464	-0.0074536	-0.028646	0.015454	-0.00454597	0.023754	-0.017646
	-9.09998	-0.02205	-0.03595	-0.01475	0.00335903	-0.033441	-0.041641	-0.062041							-9.09998	0.03735	-0.00845	-0.03155	0.00496208	-0.0155379	0.0188621	-0.0237379
	-9	-0.03215	-0.03585	-0.00555	0.00625	-0.02825	-0.02595	-0.06405							-9	0.05255	-0.00535	-0.02835	0.01715	-0.01065	0.02375	-0.01665
	-8.90002	-0.0239	-0.0329	-0.0032	0.0078	-0.0213	-0.0129	-0.0626							-8.90002	0.05615	0.00295	-0.02425	0.02205	-0.00825	0.03455	-0.01175
	-8.80005	-0.0249454	-0.0441454	-0.00294537	0.00145463	-0.0331454	-0.0176454	-0.0648454							-8.80005	0.0502476	0.00534762	-0.0178524	0.0227476	-0.00435238	0.0378476	-0.00935238
	-8.69995	-0.0145515	-0.0371515	0.0058511	-0.0014489	-0.0329489	-0.0116489	-0.0624489							-8.69995	0.0452534	0.00125341	-0.0134521	0.0184479	-0.00285214	0.0328479	-0.0210521
	-8.59998	-0.00365	-0.03655	0.00225	-0.0143484	-0.0338484	-0.0205484	-0.0589484							-8.59998	0.04795	-0.00295	0.00585	0.0220406	0.0121406	0.0379406	-0.0216594
	-8.5	-0.0055	-0.0351	-0.0031	-0.015	-0.0412	-0.0243	-0.0607							-8.5	0.04655	-0.00805	0.00905	0.01885	0.01435	0.04325	-0.02775
	-8.40002	0.007	-0.0294	0.0059	-0.0163	-0.0358	-0.0209	-0.0501							-8.40002	0.04115	-0.01295	0.01175	0.01645	0.01615	0.04515	-0.02615
	-8.30005	0.0112005	-0.0229995	0.00710055	-0.00579945	-0.0257995	-0.0177995	-0.0416995							-8.30005	0.0391999	-0.0191001	0.00749994	0.0161999	0.00959994	0.0405999	-0.0202001
	-8.19995	0.00755201	-0.025848	0.00335293	-0.0108471	-0.0397471	-0.0302471	-0.0418471							-8.19995	0.0361512	-0.0148488	0.0107505	0.0179505	0.0154505	0.0451505	-0.00714951
	-8.09998	0.00925	-0.02025	0.01055	-0.00555427	-0.0359543	-0.0197543	-0.0332543							-8.09998	0.0299	-0.0104	0.0077	0.012499	0.017599	0.042199	-0.012601
	-8	0.0012	-0.0207	0.0127	-0.0115	-0.0349	-0.0179	-0.0342							-8	0.02515	-0.00855	0.00765	0.01015	0.01065	0.03015	-0.00995
	-7.90002	-0.00155	-0.02295	0.00855	-0.00705	-0.03615	-0.02525	-0.02835							-7.90002	0.02075	-0.00755	0.000850001	0.00585	0.00475	0.02675	-0.01055
	-7.80005	0.0030014	-0.0168986	0.0156014	-0.0070986	-0.0305986	-0.0227986	-0.0269986							-7.80005	0.0137052	-0.0119948	-0.00759482	-0.00499482	-0.00319482	0.0218052	-0.00889482
	-7.69995	0.00720189	-0.0185981	0.0198999	-0.00710006	-0.0245001	-0.0210001	-0.0175001							-7.69995	0.0121012	-0.0171988	-0.0163013	-0.00780134	-0.00400134	0.0226987	-0.00850134
	-7.59998	0.0029	-0.0144	0.0196	-0.00719975	-0.0157998	-0.0203998	-0.0145998							-7.59998	0.01325	-0.01905	-0.01895	-0.0120523	-0.00735226	0.0179477	-0.00895226
	-7.5	0.00395	-0.00545	0.02165	-0.00415	-0.00665	-0.01505	-0.00415							-7.5	0.017	-0.0171	-0.0137	-0.0065	-0.0046	0.0234	-0.0059
	-7.40002	0.006	-0.0021	0.0233	-0.0002	-0.0041	-0.0121	-0.0027							-7.40002	0.018	-0.0097	-0.0163	-0.0053	-0.002	0.0214	-0.0063
	-7.30005	0.00624799	0.000447988	0.024848	0.00284799	-0.00355201	-0.00735201	-5.20125e-05							-7.30005	0.0178496	-0.00695037	-0.0183504	-0.00885037	-0.00615037	0.0179496	-0.00705037
	-7.19995	0.0044514	-0.000548597	0.0195527	0.00295275	-0.00314725	-0.00824725	0.00285275							-7.19995	0.0184985	-0.00380146	-0.0164989	-0.0092989	-0.0086989	0.0139011	-0.0035989
	-7.09998	0.0039	-0.0039	0.0207	0.00289957	0.00309957	-0.00590043	0.00209957							-7.09998	0.01585	-0.00345	-0.01665	-0.00784909	-0.00884909	0.00845091	-0.00464909
	-7	0.0036	-0.0021	0.0208	0.0039	0.0022	-0.0074	-0.0001							-7	0.01565	-0.00385	-0.01295	-0.00955	-0.00525	0.00545	-0.00225
	-6.90002	0.00495	0.00615	0.02465	0.00495	0.00695	-0.00325	0.00125							-6.90002	0.01225	-0.00705	-0.01135	-0.00985	-0.01015	0.00225	-0.00685
	-6.80005	0.0042003	0.0093003	0.0244003	0.0054003	0.0095003	-0.0031997	0.0031003							-6.80005	0.0135482	-0.00375183	-0.0113518	-0.00915183	-0.00645183	-0.000551829	-0.00825183
	-6.69995	0.00334951	0.00714951	0.0240536	0.0017536	0.0043536	-0.0044464	0.0010536							-6.69995	0.0106999	-0.00870012	-0.0130991	-0.0108991	-0.00569914	-0.00349914	-0.00559914
	-6.59998	0.0008	0.0059	0.022	-0.00219725	0.00470275	-0.00789725	0.00230275							-6.59998	0.0059	-0.0122	-0.0131	-0.0150969	-0.00819695	-0.00859695	-0.00569695
	-6.5	-0.00285	0.00465	0.02155	-0.00185	0.00605	-0.00975	0.00185							-6.5	0.00625	-0.01485	-0.01215	-0.01475	-0.01015	-0.00825	-0.00735
	-6.40002	-0.0058	0.0085	0.0225	7.3851e-10	0.0064	-0.0044	-0.000599999							-6.40002	0.0082	-0.0144	-0.0081	-0.0133	-0.0036	-0.0077	-0.0086
	-6.30005	-0.00144878	0.00995122	0.0206512	-0.00254878	0.00565122	-0.00414878	0.00115122							-6.30005	0.0101005	-0.0171995	-0.00619945	-0.0112995	-0.00639945	-0.0105995	-0.0102995
	-6.19995	0.00449878	0.0103988	0.017502	0.00220195	0.00530195	-0.000898046	0.00330195							-6.19995	0.0108517	-0.0188483	-0.00875018	-0.00515018	-0.00635018	-0.00425018	-0.00925018
	-6.09998	0.01435	0.00895	0.01305	0.00175262	5.2624e-05	-0.00194738	0.00185262							-6.09998	0.01525	-0.01395	-0.00645	-0.000555981	-0.00415598	-0.00105598	-0.00715598
	-6	0.01175	0.01125	0.01535	0.00445	-0.00105	4.99994e-05	0.00355							-6	0.0188	-0.0086	-0.0038	-0.0003	-0.0005	0.0018	-0.0046
	-5.90002	0.01055	0.00905	0.01185	0.00345	-0.00565	-0.00315	0.00605							-5.90002	0.02035	-0.00895	-0.00795	0.00035	-0.00125	-0.00125	-0.00635
	-5.80005	0.00595232	0.00555232	0.0100523	0.000552317	-0.00734768	-0.00544768	0.00595232							-5.80005	0.0143515	-0.00964854	-0.00834854	-0.000148536	-0.00184854	-0.00374854	-0.00534854
	-5.69995	0.00389671	0.00399671	0.0128996	0.00219957	-0.00910043	-0.00830043	0.00899957							-5.69995	0.0061497	-0.0100503	-0.00615	0.00455	-0.00255	-0.00165	-0.00675
	-5.59998	-0.00035	0.00255	0.01785	0.00115262	-0.00664738	-0.00474738	0.00725262							-5.59998	0.004	-0.0097	-0.0089	0.00300214	-0.00169786	-0.00409786	-0.00759786
	-5.5	0.0013	0.002	0.0182	-0.0032	-0.0069	-0.006	0.0042							-5.5	0.00305	-0.00385	-0.00495	0.00115	0.00245	-0.00195	-0.00435
	-5.40002	-5e-05	0.00765	0.02035	-0.00225	-0.00145	-0.00125	0.00565							-5.40002	0.00215	-0.00095	-0.00855	-0.00075	0.00455	-0.00135	-0.00175
	-5.30005	0.00144902	0.00804902	0.023049	-0.00285098	0.00174902	-0.000950976	0.00774902							-5.30005	0.0046475	0.0030475	-0.0039525	4.74999e-05	0.0034475	0.0031475	0.0019475
	-5.19995	-0.0030522	0.0075478	0.0207527	-0.000147253	0.000252747	-0.00144725	0.00775275							-5.19995	0.00479915	0.00139915	-0.0037	-0.0004	0.0041	0.004	-0.0014
	-5.09998	-0.00705	0.00305	0.01505	-0.00344573	-0.00394573	-0.00574573	0.00415427							-5.09998	0.0029	0.0021	-0.0027	-0.00560037	0.00249963	0.00199963	-0.00180037
	-5	-0.007	0.0038	0.0145	-0.0008	-0.005	-0.0045	0.0045							-5	-0.0016	-0.0008	-0.0004	-0.0031	-0.0016	-0.0021	-0.0023
	-4.90002	-0.0045	0.0068	0.0171	-0.0002	-0.0043	0.0019	0.0053							-4.90002	-0.0023	0.0027	0.0027	0.0007	-0.0028	0.0024	0.0011
	-4.80005	-0.00524976	0.00525024	0.0162502	0.00405024	0.000350244	0.00935024	0.00535024							-4.80005	0.00129567	0.0107957	0.00999567	0.00779567	0.00289567	0.00489567	0.00689567
	-4.69995	-0.00500128	9.87195e-05	0.0163015	0.00420153	0.00180153	0.00770153	0.00600153							-4.69995	-0.000799878	0.0139001	0.00610055	0.00990055	0.00540055	0.00700055	0.00970055
	-4.59998	-0.005	-0.0021	0.0115	0.00120391	0.00310391	0.00550391	0.00290391							-4.59998	-0.001	0.0112	-0.0002	0.00650147	0.00520147	0.00550147	0.00650147
	-4.5	-0.00015	-0.00265	0.00835	-0.00165	0.00465	0.00615	0.00175							-4.5	-0.00305	0.00655	-0.00205	0.00495	0.00745	0.00505	0.00395
	-4.40002	0.0056	-0.0032	0.0075	0.0004	0.0042	0.008	0.0014							-4.40002	-0.0059	0.006	-0.0005	0.0053	0.0077	0.0039	0.0018
	-4.30005	0.00375329	-0.00684671	0.00235329	-0.00454671	0.00255329	0.000453292	-0.00474671							-4.30005	-0.00365159	0.00524841	-0.000851585	0.00884841	0.00824841	0.00304841	0.00384841
	-4.19995	0.00469884	-0.00610116	-0.00189811	-0.00549811	-0.000198107	-0.000498107	-0.00629811							-4.19995	-0.00924945	0.00425055	-0.00274902	0.00825098	0.00725098	-0.00224902	0.00155098
	-4.09998	0.0014	-0.0048	-0.0061	-0.00519695	-0.00119695	-0.00479695	-0.00819695							-4.09998	-0.0087	0.0079	0.0031	0.00849652	0.0103965	-0.00130348	0.00219652
	-4	0.00425	-0.00145	-0.00815	-0.00285	0.00175	-0.00065	-0.00455							-4	-0.0103	0.0077	0.008	0.0067	0.0091	-0.000699999	0.004
	-3.90002	0.0057	-0.0019	-0.0117	-0.0056	0.0027	-0.0038	-0.0029							-3.90002	-0.012	0.0074	0.0071	0.0005	0.0113	-0.0005	0.0046
	-3.80005	0.00115213	-0.00964787	-0.0230479	-0.0105479	-0.00344787	-0.0101479	-0.00524787							-3.80005	-0.0141993	0.00120067	0.00510067	-0.00209933	0.0126007	-0.00189933	0.000500672
	-3.69995	-0.000998476	-0.0135985	-0.0194021	-0.0137021	-0.00820208	-0.0173021	-0.00860208							-3.69995	-0.0167	-0.0021	0.00380073	-0.00419927	0.00850073	-0.00629927	0.000400733
	-3.59998	-0.00295	-0.01435	-0.01785	-0.00945067	-0.00735067	-0.0118507	-0.00715067							-3.59998	-0.0192	0.0018	-0.0028	0.00369597	0.013696	0.00409597	0.00389597
	-3.5	-0.01285	-0.01655	-0.02235	-0.00895	-0.00855	-0.01345	-0.01465							-3.5	-0.01995	0.00585	-0.00405	0.00345	0.00725	-0.000349999	0.00245
	-3.40002	-0.0146	-0.0155	-0.0212	-0.0138	-0.0111	-0.0107	-0.0154							-3.40002	-0.01485	0.00945	0.00205	0.00225	0.01225	-0.00175	0.00455
	-3.30005	-0.0150976	-0.0146976	-0.0185976	-0.0137976	-0.00489762	-0.00519762	-0.0171976							-3.30005	-0.0139546	0.0126454	0.00314537	4.53658e-05	0.0184454	0.000745366	-0.000654634
	-3.19995	-0.0172009	-0.0153009	-0.0245962	-0.0214962	-0.00379615	-0.0111962	-0.0202962							-3.19995	-0.00754872	0.0129513	-0.00445488	-0.00475488	0.0225451	0.00324512	-0.00295488
	-3.09998	-0.01375	-0.02095	-0.02855	-0.0189473	-0.00564725	-0.0164473	-0.0187473							-3.09998	-0.00915	0.01045	-0.00525	-0.00525537	0.0241446	0.00754463	-0.00385537
	-3	-0.0103	-0.0244	-0.0297	-0.0269	-0.0065	-0.0135	-0.0274							-3	-0.0137	0.0171	-0.0095	-0.0059	0.0233	0.0138	-0.000999999
	-2.90002	-0.0155	-0.028	-0.0371	-0.0258	-0.0079	-0.0202	-0.0302							-2.90002	-0.0087	0.0129	-0.0055	0.004	0.0256	0.0129	0.000100001
	-2.80005	-0.0160495	-0.0423495	-0.0392495	-0.0244495	-0.00644951	-0.0230495	-0.0341495							-2.80005	-0.00949957	0.00890043	-0.000599572	0.00150043	0.0225004	0.00360043	-0.00339957
	-2.69995	-0.0176039	-0.0221039	-0.0431994	-0.0208994	-0.0315994	-0.0284994	-0.0407994							-2.69995	-0.011252	0.00544805	-0.00144841	0.00225159	0.0217516	-0.00484841	-0.00494841
	-2.59998	-0.01765	-0.03215	-0.04695	-0.0266448	-0.0412448	-0.0341448	-0.0511448							-2.59998	-0.014	-0.002	-0.012	-0.000697865	0.0171021	-0.0133979	-0.00969786
	-2.5	-0.02345	-0.03865	-0.04955	-0.03195	-0.04895	-0.03275	-0.05295							-2.5	-0.0186	-0.004	-0.0083	0.0013	0.0148	-0.0179	-0.0092
	-2.40002	-0.02385	-0.03805	-0.05045	-0.03795	-0.04985	-0.03805	-0.05295							-2.40002	-0.0158	-0.0019	-0.0044	0.0033	0.0198	-0.0113	-0.0084
	-2.30005	-0.0195999	-0.0387999	-0.0565999	-0.0409999	-0.0590999	-0.0446999	-0.0545999							-2.30005	-0.0181004	-0.00650042	-0.00270042	0.00169958	0.0271996	-0.00880042	-0.0160004
	-2.19995	-0.0189527	-0.0446527	-0.057748	-0.041348	-0.063148	-0.048948	-0.044648							-2.19995	-0.0126513	-0.000951341	-0.00794805	-0.00454805	0.018152	-0.00394805	-0.020148
	-2.09998	-0.01915	-0.04765	-0.06145	-0.0272518	-0.0605518	-0.0546518	-0.0466518							-2.09998	-0.00945	0.00225	-0.01675	-0.00265208	0.0225479	0.00604792	-0.0169521
	-2	-0.0192	-0.0502	-0.0679	-0.0323	-0.0666	-0.0651	-0.0575							-2	-0.0167	0.0057	-0.0227	-0.0076	0.0196	0.005	-0.0218
	-1.90002	-0.01625	-0.06305	-0.06715	-0.02575	-0.06915	-0.05895	-0.05495							-1.90002	-0.01255	0.01525	-0.01355	0.00105	0.02215	0.02635	-0.00635
	-1.80005	-0.0262017	-0.0588017	-0.0654017	-0.0284017	-0.0635017	-0.0547017	-0.0563017							-1.80005	-0.0287515	0.00754848	-0.0190515	0.00514848	0.0222485	0.0281485	-0.00945152
	-1.69995	-0.0310943	-0.0579943	-0.0770042	-0.0300042	-0.0584042	-0.0436042	-0.0574042							-1.69995	-0.0171973	0.00360269	-0.0170079	0.00879206	0.0335921	0.0392921	-0.00520794
	-1.59998	-0.0275	-0.0666	-0.1052	-0.0241971	-0.0696971	-0.0500971	-0.0634971							-1.59998	-0.01485	0.00595	-0.01835	0.00744238	0.0510424	0.0470424	0.00344238
	-1.5	-0.0234	-0.0655	-0.1151	-0.0176	-0.0737	-0.0344	-0.0549							-1.5	-0.02355	-0.00955	-0.02075	0.00715	0.05485	0.03765	-0.00415
	-1.40002	-0.02265	-0.07425	-0.12935	-0.02405	-0.07445	-0.0344	-0.0539499							-1.40002	-0.03495	-0.01125	-0.02425	0.00715	0.05485	0.03595	-0.01335
	-1.30005	-0.01735	-0.0683027	-0.13515	-0.0286499	-0.07445	-0.0469499	-0.0549							-1.30005	-0.0272001	-0.01125	-0.02425	0.00940226	0.0556023	0.0374023	-0.01335
	-1.19995	-0.0176	-0.0655	-0.13175	-0.0320966	-0.0737	-0.0503966	-0.0558473							-1.19995	-0.02355	-0.01125	-0.02075	0.00715	0.0556023	0.03595	-0.01505
	-1.09998	-0.02265	-0.06265	-0.129801	-0.0343473	-0.0412473	-0.0526473	-0.0561							-1.09998	0.0017	-0.01135	-0.00145	0.00715	0.05735	0.03595	-0.0151977
	-1	-0.0234	-0.06055	-0.129801	-0.0411	-0.0227	-0.0529	-0.0572966							-1	0.0098	-0.0126001	-0.00145	-0.00185	0.0604	0.0374023	-0.02565
	-0.900024	-0.0286013	-0.0602	-0.12935	-0.0419	-0.00735	-0.0593	-0.0586485							-0.900024	0.01425	-0.0126001	-0.00145	-0.00185	0.0628521	0.03765	-0.02565
	-0.800049	-0.0286139	-0.05515	-0.1282	-0.0449013	-0.00693482	-0.0529	-0.0606							-0.800049	0.03015	-0.0115	-0.00145	0.00715	0.0628521	0.0394521	-0.0299922
	-0.699951														-0.699951
	-0.599976														-0.599976
	-0.5														-0.5
	-0.400024														-0.400024
	-0.300049														-0.300049
	-0.199951														-0.199951
	-0.0999756														-0.0999756
	0														0
	0.0999756														0.0999756
	0.199951														0.199951
	0.300049														0.300049
	0.400024														0.400024
	0.5														0.5
	0.599976														0.599976
	0.699951														0.699951
	0.800049														0.800049
	0.900024														0.900024
	1														1
	1.09998														1.09998
	1.19995														1.19995
	1.30005														1.30005
	1.40002														1.40002
	1.5														1.5
	1.59998														1.59998
	1.69995														1.69995
	1.80005	0.0590304	0.0880493	-0.0115	0.0714888	0.262989	0.729189	1.82899							1.80005	0.0719	-0.0164025	-0.02785	0.0986	0.199771	0.52665	1.90889
	1.90002	0.0943	0.0880493	-0.0115	0.0821	0.314356	0.804856	1.95386							1.90002	0.03795	-0.0164025	-0.0574648	0.0705023	0.199771	0.52765	1.91054
	2	0.10415	0.0779	-0.0150109	0.102956	0.3159	0.8169	2.0448							2	0.0292893	-0.0164025	-0.0574648	0.0602352	0.249	0.6544	1.9957
	2.09998	0.10575	0.0880493	-0.02235	0.1169	0.319149	0.88935	2.23385							2.09998	0.0234975	-0.0164025	-0.07825	0.0544388	0.26395	0.71165	2.05895
	2.19995	0.1113	0.0880493	-0.02235	0.129749	0.36235	0.891449	2.29525							2.19995	0.02195	0.01965	-0.07825	0.0312	0.272735	0.743877	2.18668
	2.30005	0.119849	0.0880493	-0.0150109	0.13555	0.388289	0.941989	2.44769							2.30005	0.0234975	0.01965	-0.0574648	0.0602352	0.273577	0.781035	2.29194
	2.40002	0.10415	0.05995	-0.0115	0.147989	0.402649	0.965749	2.51815							2.40002	0.03795	0.01965	-0.01855	0.0705023	0.292402	0.840602	2.3317
	2.5	0.0943	0.0385	-0.0115	0.1169	0.425	1.027	2.6383							2.5	0.0719	0.0248	-0.0111	0.0986	0.3143	0.9009	2.4436
	2.59998	0.1062	0.0568	0.0222	0.1719	0.4435	1.0823	2.8069							2.59998	0.06795	0.00534999	0.00104999	0.10835	0.32835	0.96495	2.59035
	2.69995	0.0666584	0.0407584	0.0178584	0.163558	0.445358	1.11926	2.90556							2.69995	0.088027	-0.015473	0.00782701	0.133127	0.338727	1.01293	2.71063
	2.80005	0.0526574	0.0429574	0.0414512	0.168551	0.438051	1.16445	3.01495							2.80005	0.0430509	-0.0205491	0.0255406	0.162341	0.334341	1.07384	2.79664
	2.90002	0.052	0.0505	0.0582	0.18409	0.47969	1.24199	3.11599							2.90002	0.03035	-0.03685	0.00425	0.126153	0.332853	1.11225	2.87125
	3	0.06555	0.03315	0.05805	0.19285	0.50555	1.31175	3.24055							3	0.0472	-0.0244	0.000800007	0.1327	0.3627	1.1271	2.9553
	3.09998	0.04475	0.03675	0.04565	0.19035	0.50875	1.32515	3.33965							3.09998	0.0616	-0.0076	0.0133	0.1664	0.383	1.1908	3.0312
	3.19995	0.0408983	0.0490983	0.0379983	0.205698	0.531998	1.4001	3.4367							3.19995	0.0593984	0.000198412	0.0119984	0.149698	0.412098	1.2273	3.093
	3.30005	0.0432027	0.0437027	0.0624004	0.2266	0.5661	1.4455	3.5394							3.30005	0.036604	-0.023096	-0.00249805	0.141102	0.418202	1.2768	3.1827
	3.40002	0.04465	0.06485	0.06295	0.234147	0.590347	1.48785	3.63545							3.40002	0.0414	-0.0193	-0.00259999	0.153591	0.419991	1.32029	3.28109
	3.5	0.0253	0.0648	0.0643	0.2341	0.5952	1.5498	3.721							3.5	0.0314	-0.0284	-0.00530001	0.1602	0.4298	1.353	3.3732
	3.59998	0.0333	0.0741	0.0741	0.2465	0.6206	1.614	3.8148							3.59998	0.01985	-0.03595	-0.01085	0.15545	0.44525	1.39425	3.42145
	3.69995	0.0404988	0.0679988	0.0661988	0.254199	0.651899	1.6852	3.9107							3.69995	0.0284456	-0.0299544	-0.00925445	0.171446	0.455146	1.44655	3.50755
	3.80005	0.0467474	0.0807474	0.0763512	0.261951	0.670851	1.73295	3.98545							3.80005	0.0260021	-0.0223979	-0.0116058	0.183794	0.469194	1.49339	3.58499
	3.90002	0.04805	0.08135	0.07895	0.270752	0.679352	1.78215	4.08815							3.90002	0.0236	-0.0169	-0.002	0.196697	0.484397	1.5171	3.6526
	4	0.0437	0.0767	0.0661	0.2688	0.697	1.8295	4.1773							4	0.02745	-0.00535	-0.00895	0.19265	0.49635	1.55945	3.72665
	4.09998	0.0374	0.0668	0.0657	0.2746	0.7017	1.8666	4.2632							4.09998	0.03695	-0.00225	-0.00885	0.19865	0.52085	1.60825	3.79315
	4.19995	0.0368017	0.0594017	0.0577017	0.281502	0.706602	1.9048	4.3469							4.19995	0.0408962	0.00689622	-0.00350378	0.207996	0.534396	1.6572	3.8835
	4.30005	0.041649	0.063049	0.0660485	0.289848	0.725848	1.95515	4.45445							4.30005	0.0438519	0.0193519	0.0115448	0.221245	0.553545	1.71424	3.96764
	4.40002	0.035	0.0629	0.0705	0.288404	0.742304	1.9997	4.5264							4.40002	0.04825	0.02705	0.02285	0.230745	0.568745	1.75455	4.04015
	4.5	0.02615	0.05835	0.06365	0.29295	0.74855	2.04685	4.61065							4.5	0.0508	0.0336	0.0331	0.2397	0.5924	1.8106	4.1262
	4.59998	0.02275	0.05645	0.06695	0.29325	0.76605	2.09895	4.69365							4.59998	0.04335	0.02875	0.02995	0.24345	0.61465	1.84365	4.18875
	4.69995	0.0249007	0.0597007	0.0703007	0.295801	0.792101	2.1535	4.7801							4.69995	0.0452499	0.0243499	0.0280499	0.24445	0.63605	1.87785	4.26065
	4.80005	0.0276989	0.0644989	0.072201	0.297601	0.813801	2.1952	4.8674							4.80005	0.0390007	0.0174007	0.0314975	0.252497	0.649797	1.9182	4.3292
	4.90002	0.03175	0.06545	0.08435	0.303148	0.831548	2.24215	4.93095							4.90002	0.0357	0.0209	0.0293	0.2583	0.6663	1.9574	4.387
	5	0.03765	0.06625	0.08915	0.31355	0.85125	2.28745	4.99895							5	0.0351	0.0267	0.0326	0.2658	0.6896	1.9997	4.4477
	5.09998	0.0367	0.0636	0.0934	0.3215	0.8722	2.3291	5.0791							5.09998	0.036	0.0322	0.0279	0.2747	0.7055	2.0401	4.5172
	5.19995	0.0317496	0.0674496	0.0929496	0.32555	0.89795	2.37335	5.15485							5.19995	0.038048	0.039848	0.038148	0.285248	0.723548	2.08565	4.57955
	5.30005	0.0293474	0.0672474	0.0917508	0.326951	0.919951	2.41265	5.21545							5.30005	0.0379991	0.0388991	0.0384973	0.290497	0.738197	2.1192	4.634
	5.40002	0.02865	0.06655	0.09305	0.330755	0.936955	2.44556	5.27976							5.40002	0.0334	0.0359	0.0394	0.287803	0.751903	2.1526	4.6932
	5.5	0.03375	0.06905	0.09935	0.34055	0.96045	2.49185	5.34775							5.5	0.03405	0.03355	0.03745	0.29645	0.77245	2.19035	4.75035
	5.59998	0.0305	0.0655	0.104	0.3402	0.9733	2.5334	5.4076							5.59998	0.03595	0.03765	0.04385	0.30445	0.78975	2.23165	4.81235
	5.69995	0.0288494	0.0676494	0.105749	0.345849	0.988249	2.57325	5.47005							5.69995	0.0360974	0.0416974	0.0532974	0.310597	0.804197	2.2739	4.878
	5.80005	0.0329982	0.0738982	0.109197	0.357397	1.0081	2.6187	5.5373							5.80005	0.032047	0.037847	0.0574488	0.313049	0.819749	2.31625	4.93685
	5.90002	0.03315	0.07825	0.10885	0.359651	1.02535	2.66015	5.60115							5.90002	0.0277	0.0363	0.0604	0.3173	0.84	2.3548	5.0003
	6	0.03335	0.08325	0.11015	0.36565	1.04295	2.69885	5.66655							6	0.02855	0.03645	0.06405	0.32785	0.86065	2.40145	5.05245
	6.09998	0.0286	0.0829	0.1152	0.3737	1.0635	2.7395	5.7454							6.09998	0.0298	0.0364	0.0647	0.3354	0.8758	2.441	5.0989
	6.19995	0.030001	0.083101	0.116601	0.379401	1.0847	2.7831	5.8107							6.19995	0.030746	0.041846	0.067146	0.341646	0.894946	2.48345	5.15165
	6.30005	0.03275	0.08545	0.118752	0.385652	1.10135	2.82025	5.87285							6.30005	0.0332031	0.0397031	0.0641009	0.347801	0.911401	2.5212	5.2067
	6.40002	0.0323	0.0841	0.1208	0.391902	1.1191	2.8638	5.9259							6.40002	0.036	0.0414	0.0714	0.3521	0.9303	2.555	5.268
	6.5	0.03425	0.08605	0.11915	0.39595	1.14015	2.91015	5.97715							6.5	0.03755	0.04485	0.07645	0.35745	0.94975	2.59065	5.31745
	6.59998	0.03935	0.08955	0.12305	0.40385	1.15925	2.95195	6.04205							6.59998	0.03905	0.04805	0.07855	0.36835	0.96715	2.62645	5.36715
	6.69995	0.0372494	0.0891494	0.125149	0.409449	1.17485	2.98775	6.09505							6.69995	0.0383483	0.0474483	0.0802483	0.375148	0.981248	2.65735	5.40975
	6.80005	0.036749	0.091749	0.12785	0.41765	1.19275	3.02755	6.14915							6.80005	0.0374503	0.0496503	0.0827505	0.38105	0.99745	2.68875	5.45145
	6.90002	0.0349	0.0964	0.1305	0.425	1.2137	3.0685	6.2044							6.90002	0.0427	0.0516	0.084	0.389797	1.0152	2.7273	5.5027
	7	0.03475	0.09585	0.13125	0.42885	1.23005	3.10535	6.25785							7	0.0391	0.0449	0.084	0.3897	1.0245	2.7651	5.5387
	7.09998	0.03165	0.09455	0.13545	0.42925	1.24525	3.13725	6.30155							7.09998	0.0378	0.0479	0.0884	0.3948	1.0397	2.7989	5.5888
	7.19995	0.0296016	0.0924016	0.137102	0.430802	1.2583	3.1708	6.3514							7.19995	0.0388004	0.0538004	0.0907004	0.4028	1.0548	2.8307	5.6393
	7.30005	0.0325466	0.0952466	0.143949	0.437649	1.27705	3.20745	6.40985							7.30005	0.0416016	0.0567016	0.0968985	0.412499	1.0793	2.8684	5.6838
	7.40002	0.02875	0.09485	0.13975	0.437255	1.29235	3.24625	6.45755							7.40002	0.04595	0.05875	0.10195	0.420546	1.09895	2.90325	5.72875
	7.5	0.0297	0.0913	0.139	0.4416	1.31	3.2859	6.5012							7.5	0.04205	0.05895	0.10515	0.42445	1.11695	2.93395	5.76935
	7.59998	0.0323	0.0908	0.1427	0.4499	1.3259	3.326	6.5458							7.59998	0.0412	0.0608	0.1069	0.4301	1.1311	2.9643	5.8079
	7.69995	0.0358488	0.0915488	0.144249	0.457749	1.34465	3.35985	6.58665							7.69995	0.0473481	0.0655481	0.112648	0.440448	1.15225	2.99875	5.85885
	7.80005	0.0396481	0.0938481	0.145749	0.463549	1.36445	3.39495	6.63585							7.80005	0.0537968	0.0736968	0.119296	0.450096	1.1733	3.0326	5.9099
	7.90002	0.0425	0.0951	0.1437	0.470202	1.3833	3.4285	6.6808							7.90002	0.0512	0.0725	0.1228	0.451303	1.1902	3.0615	5.9512
	8	0.04415	0.09255	0.14795	0.47595	1.39765	3.46235	6.72705							8	0.04935	0.07205	0.12925	0.45545	1.20845	3.08975	5.99705
	8.09998	0.0426	0.0893	0.1503	0.4827	1.4086	3.4899	6.7716							8.09998	0.0492	0.0799	0.1372	0.4664	1.2263	3.123	6.0433
	8.19995	0.0387524	0.0878524	0.148152	0.483252	1.42545	3.52415	6.81075							8.19995	0.0504503	0.0798503	0.13675	0.47425	1.24275	3.15435	6.08545
	8.30005	0.0370003	0.0886003	0.1486	0.4856	1.4453	3.5556	6.8545							8.30005	0.0504479	0.0754479	0.13855	0.47525	1.25865	3.18565	6.12905
	8.40002	0.03585	0.08995	0.15255	0.488451	1.46305	3.58795	6.89915							8.40002	0.04805	0.07175	0.13835	0.477753	1.27065	3.21815	6.16455
	8.5	0.0384	0.093	0.1521	0.4955	1.4809	3.6271	6.9408							8.5	0.0455	0.07	0.1417	0.4834	1.2837	3.253	6.2102
	8.59998	0.0365	0.092	0.1542	0.4999	1.4963	3.6589	6.9791							8.59998	0.0469	0.0664	0.1433	0.4908	1.2976	3.2886	6.2562
	8.69995	0.0348505	0.0930505	0.157651	0.500451	1.51615	3.68785	7.01805							8.69995	0.0471999	0.0672999	0.147	0.5018	1.3138	3.3218	6.3029
	8.80005	0.0355029	0.0979029	0.161999	0.502599	1.5352	3.7228	7.0641							8.80005	0.0446999	0.0660999	0.154998	0.511698	1.3299	3.3518	6.348
	8.90002	0.03545	0.10485	0.16555	0.507947	1.55735	3.75775	7.11075							8.90002	0.04505	0.06475	0.15865	0.520351	1.34345	3.38525	6.39195
	9	0.03825	0.10865	0.16755	0.51105	1.58055	3.79245	7.15205							9	0.04445	0.06265	0.15865	0.52425	1.35975	3.41185	6.41895
	9.09998	0.0366	0.1115	0.1697	0.5129	1.6004	3.8277	7.1859							9.09998	0.0433	0.0626	0.1607	0.5269	1.3794	3.4418	6.4536
	9.19995	0.0377987	0.115399	0.171899	0.518099	1.6177	3.8592	7.2219							9.19995	0.0368528	0.0577528	0.160653	0.530453	1.39565	3.46745	6.48405
	9.30005	0.0380522	0.116552	0.17335	0.52115	1.63145	3.88755	7.25615							9.30005	0.0383001	0.0566001	0.1585	0.5367	1.4111	3.4988	6.5171
	9.40002	0.03975	0.11175	0.17305	0.52435	1.64895	3.91945	7.29185							9.40002	0.0371	0.0581	0.1624	0.544098	1.4285	3.531	6.5538
	9.5	0.04135	0.11325	0.17595	0.52975	1.66825	3.94735	7.32925							9.5	0.0387	0.0615	0.1651	0.5519	1.4416	3.5627	6.59
	9.59998	0.0385	0.1135	0.1821	0.5316	1.6882	3.9797	7.3639							9.59998	0.0401	0.0644	0.1643	0.558	1.4572	3.593	6.624
	9.69995	0.0425973	0.115397	0.187997	0.539997	1.7025	4.0135	7.3972							9.69995	0.0402006	0.0653006	0.164101	0.562401	1.472	3.6187	6.6614
	9.80005	0.0478503	0.11585	0.189847	0.548047	1.72215	4.04665	7.43415							9.80005	0.0411521	0.0675521	0.167749	0.567449	1.48885	3.65065	6.70285
	9.90002	0.04995	0.12075	0.19325	0.557847	1.73755	4.08085	7.47255							9.90002	0.04205	0.06905	0.17235	0.577048	1.50585	3.68165	6.73415
	10	0.05135	0.12235	0.19565	0.56495	1.74985	4.11125	7.50595							10	0.04285	0.07245	0.17735	0.58195	1.51955	3.71335	6.76335
	10.1	0.0519	0.1204	0.1953	0.5713	1.7653	4.1414	7.5438							10.1	0.0426	0.0756	0.1813	0.5882	1.533	3.7395	6.7926
	10.2	0.0468508	0.117151	0.195651	0.574151	1.77665	4.16755	7.57875							10.2	0.0415994	0.0806994	0.187499	0.595699	1.5488	3.7647	6.8235
	10.3	0.0473485	0.118349	0.20095	0.58285	1.79525	4.19945	7.61825							10.3	0.0489508	0.0856508	0.194544	0.608844	1.56954	3.79454	6.85894
	10.4	0.0402	0.1159	0.196	0.589604	1.8097	4.226	7.6524							10.4	0.0526	0.0891	0.196	0.618298	1.5881	3.8296	6.8908
	10.5	0.034	0.1174	0.1927	0.593	1.8214	4.2496	7.6838							10.5	0.05205	0.09165	0.19975	0.62875	1.60335	3.86235	6.92115
	10.6	0.0351	0.1192	0.1935	0.5971	1.8405	4.2819	7.718							10.6	0.05285	0.08715	0.20065	0.63115	1.61715	3.88545	6.95365
	10.7	0.0369494	0.123649	0.195949	0.602149	1.85595	4.31205	7.75425							10.7	0.0488003	0.0853003	0.2034	0.6329	1.6301	3.9053	6.9844
	10.8	0.0350507	0.122351	0.19425	0.60285	1.86905	4.33335	7.78375							10.8	0.050001	0.083301	0.202999	0.638199	1.644	3.931	7.0178
	10.9	0.038	0.1227	0.1959	0.607601	1.8831	4.3587	7.8168							10.9	0.0486	0.083	0.2059	0.645199	1.6612	3.9592	7.0475
	11	0.0373	0.1228	0.1982	0.6158	1.8981	4.3924	7.8525							11	0.0478	0.0837	0.2092	0.647	1.6801	3.9851	7.072
	11.1	0.04235	0.12415	0.20425	0.62345	1.91455	4.42495	7.88785							11.1	0.0462	0.0813	0.2083	0.6508	1.6923	4.0099	7.0945
	11.2	0.0431009	0.123401	0.207501	0.624901	1.9266	4.4518	7.9238							11.2	0.0490983	0.0843983	0.217398	0.658898	1.707	4.0375	7.1237
	11.3	0.0428524	0.124952	0.210151	0.633851	1.94185	4.48495	7.96105							11.3	0.04975	0.08085	0.220152	0.665652	1.72535	4.06305	7.15155
	11.4	0.04945	0.12985	0.20985	0.639746	1.95895	4.51785	7.99005							11.4	0.05125	0.08175	0.22165	0.673452	1.73995	4.08635	7.17875
	11.5	0.0505	0.1335	0.2139	0.644	1.9769	4.5448	8.0218							11.5	0.0516	0.0856	0.2224	0.6773	1.7573	4.1107	7.2053
	11.6	0.0456	0.1313	0.2104	0.6452	1.9882	4.5686	8.0456							11.6	0.05175	0.08545	0.22765	0.68365	1.77275	4.13715	7.23345
	11.7	0.0488978	0.133898	0.209798	0.652798	2.0048	4.5957	8.0756							11.7	0.0549509	0.0883509	0.228751	0.694851	1.78915	4.16175	7.25855
	11.8	0.0466499	0.13755	0.210751	0.658451	2.02015	4.62845	8.11005							11.8	0.0581019	0.0877019	0.232501	0.702401	1.8058	4.1858	7.2835
	11.9	0.0469	0.1372	0.2141	0.6612	2.0368	4.6569	8.1432							11.9	0.06045	0.09265	0.23825	0.710146	1.82205	4.21985	7.30915
	12	0.0449	0.1335	0.2178	0.6691	2.0494	4.6833	8.1772							12	0.0604	0.0905	0.2371	0.7162	1.8362	4.2469	7.3354
	12.1	0.0457	0.127	0.2192	0.6715	2.0589	4.7069	8.2049							12.1	0.0602	0.0941	0.2386	0.7215	1.847	4.2718	7.3584
	12.2	0.0506484	0.129948	0.219748	0.678748	2.07495	4.73665	8.23525							12.2	0.0606501	0.0972501	0.24085	0.72655	1.86165	4.29365	7.38005
	12.3	0.0499996	0.1276	0.221999	0.684899	2.088	4.7671	8.2586							12.3	0.0629993	0.0989993	0.247201	0.730801	1.8735	4.3171	7.4015
	12.4	0.05255	0.12685	0.22705	0.68855	2.10755	4.79745	8.27965							12.4	0.0621	0.1009	0.2547	0.736099	1.8908	4.3445	7.4266
	12.5	0.05325	0.12595	0.22675	0.69495	2.12155	4.82425	8.30465							12.5	0.06025	0.10325	0.25215	0.74015	1.90635	4.36935	7.45475
	12.6	0.0564	0.1258	0.2305	0.7037	2.1385	4.849	8.3329							12.6	0.0595	0.1023	0.2564	0.7449	1.9221	4.3946	7.4796
	12.7	0.0533501	0.12435	0.22925	0.71215	2.15425	4.87505	8.35655							12.7	0.0591998	0.0979998	0.2581	0.749	1.9387	4.4183	7.5018
	12.8	0.0515984	0.124098	0.227002	0.716602	2.1685	4.8916	8.3792							12.8	0.0584506	0.0972506	0.25935	0.75915	1.94985	4.44315	7.52755
	12.9	0.0507	0.1219	0.2254	0.721003	2.1816	4.9163	8.4053							12.9	0.0594	0.102	0.263	0.772197	1.9697	4.4708	7.5549
	13	0.0512	0.1212	0.2304	0.7261	2.2001	4.9422	8.4323							13	0.0568	0.1024	0.2687	0.7761	1.9861	4.4967	7.5743
	13.1	0.04935	0.11755	0.22965	0.73545	2.21515	4.96925	8.45835							13.1	0.0597	0.109	0.2729	0.7828	2.0036	4.5209	7.5981
	13.2	0.0562971	0.121297	0.231797	0.744797	2.235	4.9964	8.4896							13.2	0.060449	0.110749	0.279349	0.792549	2.01745	4.54675	7.61895
	13.3	0.0564004	0.1247	0.235197	0.755597	2.254	5.0233	8.52							13.3	0.0632971	0.108197	0.279901	0.799401	2.0318	4.57	7.6393
	13.4	0.0548	0.1241	0.2349	0.761299	2.2699	5.0507	8.5473							13.4	0.0639	0.1093	0.2808	0.8062	2.0464	4.5895	7.6602
	13.5	0.05665	0.12515	0.23585	0.76655	2.28455	5.07645	8.57445							13.5	0.0622	0.1086	0.2812	0.8115	2.0576	4.6117	7.6801
	13.6	0.0551	0.131	0.2405	0.7742	2.2991	5.1031	8.6038							13.6	0.06375	0.10735	0.28345	0.81725	2.07255	4.64215	7.70565
	13.7	0.0508009	0.128001	0.242701	0.776601	2.3124	5.1306	8.6296							13.7	0.0666473	0.112047	0.290747	0.825947	2.08855	4.67225	7.73555
	13.8	0.047501	0.124301	0.2487	0.7824	2.3263	5.1557	8.656							13.8	0.0628473	0.115147	0.294952	0.832252	2.09835	4.69285	7.76505
	13.9	0.04555	0.12615	0.25095	0.79175	2.34005	5.18225	8.67555							13.9	0.0592	0.116	0.2933	0.832506	2.10771	4.70681	7.78331
	14	0.0443	0.1292	0.2534	0.8011	2.3564	5.2145	8.7029							14	0.06155	0.12155	0.29375	0.84065	2.12515	4.73465	7.81445
	14.1	0.0382	0.1292	0.2534	0.8016	2.3731	5.2369	8.7215							14.1	0.058	0.1231	0.2952	0.8488	2.1411	4.7577	7.8424
	14.2	0.0381013	0.131401	0.258601	0.807701	2.3914	5.2567	8.7487							14.2	0.0581995	0.1197	0.295	0.8539	2.1566	4.7804	7.8663
	14.3	0.0394013	0.134401	0.2607	0.816	2.4035	5.2803	8.7776							14.3	0.0562509	0.117051	0.297451	0.855351	2.16765	4.80065	7.88495
	14.4	0.0431	0.1385	0.2602	0.826499	2.4176	5.3068	8.7991							14.4	0.06135	0.12285	0.30675	0.860447	2.18675	4.82225	7.91145
	14.5	0.0464	0.1391	0.2609	0.8367	2.4352	5.3309	8.8204							14.5	0.062	0.1291	0.3135	0.8664	2.2101	4.8475	7.932
	14.6	0.04665	0.13645	0.26385	0.84145	2.45355	5.35245	8.84395							14.6	0.06385	0.12885	0.31215	0.87445	2.23205	4.86795	7.95095
	14.7	0.0475004	0.135	0.2663	0.8474	2.4697	5.3797	8.8733							14.7	0.0606519	0.132152	0.313252	0.881152	2.24355	4.89155	7.96525
	14.8	0.0491013	0.135201	0.267	0.8526	2.4874	5.4046	8.893							14.8	0.0622974	0.137097	0.313	0.8891	2.2556	4.9179	7.9849
	14.9	0.05075	0.13625	0.27195	0.861047	2.50295	5.42935	8.91355							14.9	0.0657	0.1339	0.3105	0.892105	2.2674	4.9374	8.0002
	15	0.0511	0.1365	0.2765	0.8679	2.5139	5.4534	8.937							15	0.0651	0.1371	0.3126	0.8967	2.2797	4.9591	8.0295
	15.1	0.04745	0.13305	0.27785	0.87265	2.52495	5.47455	8.95595							15.1	0.06475	0.13145	0.31055	0.90005	2.28945	4.97765	8.05545
	15.2	0.0474991	0.131599	0.281699	0.881399	2.5403	5.4941	8.9802							15.2	0.0633022	0.129302	0.309002	0.902702	2.3033	4.9943	8.0721
	15.3	0.0477513	0.127351	0.285451	0.888551	2.55485	5.51865	9.00115							15.3	0.069099	0.131199	0.312	0.9097	2.3181	5.0176	8.0861
	15.4	0.0504	0.128	0.2894	0.8991	2.5732	5.5408	9.0261							15.4	0.07105	0.13115	0.31275	0.913353	2.32555	5.03425	8.09735
	15.5	0.0514	0.1295	0.2934	0.9085	2.5872	5.5619	9.0447							15.5	0.07735	0.13505	0.31715	0.91965	2.34075	5.05185	8.11755
	15.6	0.05285	0.12765	0.29325	0.91265	2.60045	5.58405	9.07075							15.6	0.07695	0.13325	0.32015	0.92135	2.35655	5.06895	8.13415
	15.7	0.0555504	0.12785	0.29305	0.91785	2.61555	5.60605	9.09585							15.7	0.0792497	0.13665	0.32815	0.92895	2.37315	5.09025	8.15435
	15.8	0.0530498	0.12465	0.291651	0.922651	2.62755	5.62755	9.11495							15.8	0.081249	0.135849	0.330751	0.934051	2.38375	5.10725	8.17875
	15.9	0.0541	0.1269	0.294	0.9297	2.6436	5.6526	9.1385							15.9	0.0804	0.1346	0.3354	0.9431	2.3985	5.1247	8.1974
	16	0.053	0.1279	0.295	0.9302	2.6595	5.6739	9.1569							16	0.08145	0.13365	0.33495	0.94475	2.40995	5.13815	8.21245
	16.1	0.0542	0.128	0.294	0.9335	2.675	5.6958	9.1754							16.1	0.08135	0.13315	0.32915	0.94855	2.42155	5.15755	8.22815
	16.2	0.0539477	0.129748	0.299248	0.941648	2.69325	5.72135	9.19665							16.2	0.0826515	0.134452	0.329152	0.954752	2.43415	5.17835	8.24915
	16.3	0.0573495	0.132149	0.301449	0.950449	2.70895	5.74775	9.22205							16.3	0.0809985	0.133398	0.326102	0.957702	2.4476	5.1996	8.2675
	16.4	0.0594	0.1308	0.3017	0.957598	2.7239	5.7708	9.2452							16.4	0.0773	0.1287	0.324	0.954906	2.45401	5.21341	8.28641
	16.5	0.06405	0.13025	0.30365	0.96385	2.73665	5.79355	9.26765							16.5	0.07475	0.12615	0.32265	0.95695	2.46735	5.22755	8.30515
	16.6	0.0644	0.1284	0.3005	0.9687	2.7484	5.8167	9.2891							16.6	0.07605	0.12615	0.32125	0.95915	2.47855	5.24985	8.32245
	16.7	0.0663513	0.129051	0.303051	0.976251	2.76125	5.83665	9.31065							16.7	0.0798465	0.127847	0.322647	0.967847	2.49205	5.27035	8.34495
	16.8	0.0618488	0.125749	0.30205	0.97975	2.77335	5.85575	9.32775							16.8	0.0811011	0.126701	0.3224	0.9714	2.505	5.2884	8.3611
	16.9	0.06265	0.12435	0.30635	0.982952	2.78405	5.87485	9.34985							16.9	0.0801	0.1299	0.3257	0.978002	2.5178	5.3074	8.3818
	17	0.0611	0.1192	0.3042	0.9852	2.7964	5.898	9.3691							17	0.08415	0.13175	0.33125	0.98145	2.52925	5.32125	8.40295
	17.1	0.06665	0.12425	0.30605	0.98965	2.81145	5.92085	9.39035							17.1	0.0886	0.1354	0.3312	0.9884	2.5419	5.3421	8.4201
	17.2	0.067398	0.127898	0.305898	0.996298	2.8265	5.9402	9.413							17.2	0.0897499	0.13455	0.33255	0.99305	2.55335	5.35795	8.43425
	17.3	0.0659986	0.124499	0.309001	1.0064	2.8405	5.9587	9.428							17.3	0.0894002	0.132	0.3305	0.998	2.5686	5.3802	8.4507
	17.4	0.06595	0.12865	0.31095	1.01465	2.85465	5.97775	9.44485							17.4	0.09105	0.13675	0.33775	1.00595	2.57755	5.39755	8.46915
	17.5	0.0598	0.124	0.3107	1.0211	2.8667	5.9955	9.4648							17.5	0.0955	0.1411	0.3435	1.012	2.5911	5.4199	8.4898
	17.6	0.0598	0.1254	0.3121	1.0304	2.8789	6.0183	9.4845							17.6	0.096	0.1417	0.3455	1.0187	2.602	5.4393	8.5038
	17.7	0.0623998	0.1271	0.3161	1.0402	2.8941	6.0391	9.5054							17.7	0.0960024	0.141202	0.339802	1.0201	2.6136	5.4589	8.5138
	17.8	0.0597496	0.12375	0.31775	1.04365	2.90545	6.05815	9.52765							17.8	0.0951473	0.137647	0.337951	1.01725	2.62555	5.47445	8.53095
	17.9	0.06075	0.11905	0.32115	1.05095	2.91865	6.07835	9.54585							17.9	0.0919	0.1356	0.3365	1.0179	2.6375	5.4917	8.5452
	18	0.0593	0.1198	0.3211	1.0552	2.9302	6.1009	9.5659							18	0.09065	0.13465	0.33415	1.02215	2.65185	5.50955	8.56345
	18.1	0.056	0.1253	0.322	1.0631	2.9426	6.1222	9.5863							18.1	0.09005	0.13885	0.33385	1.02625	2.66495	5.52785	8.58365
	18.2	0.0528006	0.129501	0.323401	1.075	2.9577	6.1447	9.6062							18.2	0.0891504	0.13495	0.33585	1.03215	2.68105	5.54555	8.59795
	18.3	0.0496972	0.126197	0.325202	1.081	2.9692	6.1622	9.6237							18.3	0.0854996	0.1325	0.337002	1.0364	2.6948	5.5618	8.6102
	18.4	0.04925	0.12625	0.32405	1.08535	2.97855	6.17605	9.64015							18.4	0.08295	0.13155	0.34025	1.04515	2.70945	5.58075	8.62755
	18.5	0.04595	0.12445	0.31935	1.09225	2.98925	6.19065	9.65835							18.5	0.0819	0.1345	0.3365	1.0497	2.7198	5.596	8.64
	18.6	0.04645	0.12635	0.31915	1.09555	3.00105	6.20605	9.68055							18.6	0.0815	0.1372	0.3347	1.0575	2.7281	5.6137	8.6526
	18.7	0.0437017	0.126802	0.318702	1.099	3.0074	6.2224	9.6987							18.7	0.0863986	0.140999	0.334899	1.0664	2.7408	5.6354	8.6706
	18.8	0.0463499	0.13335	0.321951	1.10455	3.02075	6.24165	9.72355							18.8	0.0892993	0.144899	0.336301	1.0704	2.753	5.6573	8.6865
	18.9	0.0481	0.1367	0.3255	1.1129	3.0335	6.2628	9.7422							18.9	0.0878	0.1474	0.339	1.0721	2.7647	5.672	8.6971
	19	0.04625	0.13875	0.32655	1.11825	3.05005	6.28245	9.75955							19	0.0853	0.1413	0.3409	1.0729	2.7729	5.6845	8.708
	19.1	0.03985	0.13655	0.32545	1.11785	3.06015	6.29835	9.77715							19.1	0.0894	0.1408	0.3422	1.0844	2.7845	5.7034	8.7273
	19.2	0.0454485	0.141449	0.330349	1.12365	3.07585	6.32055	9.79645							19.2	0.0885012	0.138901	0.342801	1.0884	2.7981	5.7202	8.7383
	19.3	0.0437492	0.141649	0.332551	1.12875	3.08525	6.33885	9.81315							19.3	0.0873512	0.138551	0.343852	1.08925	2.80735	5.73545	8.74525
	19.4	0.04405	0.13945	0.33525	1.13125	3.09165	6.35865	9.82665							19.4	0.0847	0.1394	0.348	1.0946	2.8199	5.7538	8.7562
	19.5	0.0422	0.1364	0.3374	1.1376	3.1006	6.375	9.8409							19.5	0.0881	0.1419	0.3511	1.1008	2.8287	5.7651	8.7681
	19.6	0.04485	0.13615	0.34345	1.14335	3.11815	6.39495	9.85875							19.6	0.09225	0.14595	0.35705	1.10445	2.84415	5.78245	8.78435
	19.7	0.0475995	0.1332	0.3428	1.1479	3.1331	6.4172	9.8769							19.7	0.0920027	0.146703	0.360103	1.1106	2.8536	5.7946	8.8007
	19.8	0.0508518	0.133852	0.342449	1.15615	3.14515	6.43415	9.89775							19.8	0.0882471	0.142547	0.359751	1.11695	2.86485	5.80785	8.80895
	19.9	0.05325	0.13855	0.34325	1.16225	3.15755	6.45625	9.91695							19.9	0.09175	0.14345	0.35895	1.12125	2.87605	5.82505	8.82195
	20	0.0536	0.1343	0.3429	1.1689	3.1706	6.4791	9.9322							20	0.09425	0.14475	0.36365	1.13015	2.89015	5.84555	8.84105
	20.1	0.05525	0.13155	0.34615	1.17465	3.18575	6.49465	9.94175							20.1	0.09435	0.14225	0.36445	1.13385	2.89905	5.85895	8.85845
	20.2	0.0582503	0.13545	0.35085	1.18585	3.19745	6.51345	9.96095							20.2	0.0969995	0.141	0.3687	1.1367	2.9094	5.8727	8.8699
	20.3	0.0622999	0.1382	0.353099	1.1911	3.2107	6.5379	9.9808							20.3	0.1013	0.1429	0.371602	1.1404	2.9177	5.8871	8.889
	20.4	0.06415	0.13635	0.35715	1.20135	3.22715	6.55675	9.99945							20.4	0.10155	0.14145	0.37335	1.14455	2.92545	5.90675	8.90855
	20.5	0.0643	0.1352	0.3635	1.2042	3.2366	6.5716	10.0164							20.5	0.09895	0.14205	0.37285	1.15005	2.93345	5.92025	8.92595
	20.6	0.06505	0.13585	0.36565	1.20915	3.24935	6.59365	10.0372							20.6	0.0992	0.1395	0.3715	1.1525	2.9404	5.9386	8.9398
	20.7	0.0645987	0.136999	0.369599	1.2145	3.2582	6.6136	10.0528							20.7	0.0978513	0.144451	0.382051	1.15625	2.95015	5.95045	8.94885
	20.8	0.0664493	0.141249	0.375649	1.22305	3.26835	6.63035	10.0657							20.8	0.10075	0.14755	0.386449	1.16425	2.96695	5.96915	8.96935
	20.9	0.0679	0.1429	0.3804	1.2332	3.2797	6.6474	10.0848							20.9	0.10275	0.14435	0.39205	1.16715	2.97745	5.98335	8.97885
	21	0.06945	0.14315	0.38145	1.23985	3.28965	6.66875	10.1041							21	0.1031	0.1463	0.3938	1.1737	2.9909	6.0017	8.9938
	21.1	0.07225	0.13445	0.37935	1.24255	3.30125	6.68245	10.1177							21.1	0.10475	0.14325	0.39265	1.17665	2.99905	6.01395	9.00855
	21.2	0.0743999	0.1335	0.3819	1.2534	3.3126	6.6978	10.1313							21.2	0.10955	0.14765	0.39885	1.18195	3.01285	6.03085	9.02335
	21.3	0.0731494	0.133949	0.381551	1.25645	3.32005	6.71715	10.1463							21.3	0.108847	0.151147	0.402949	1.19265	3.02545	6.04815	9.04105
	21.4	0.07085	0.13325	0.38175	1.26045	3.33155	6.72955	10.1624							21.4	0.1046	0.1536	0.4008	1.199	3.0319	6.0652	9.0526
	21.5	0.0678	0.1275	0.3786	1.2668	3.3429	6.7444	10.1753							21.5	0.1017	0.1537	0.4058	1.2067	3.047	6.0848	9.0648
	21.6	0.0686	0.1302	0.3759	1.2717	3.3533	6.7589	10.1905							21.6	0.09295	0.14765	0.40535	1.21135	3.05215	6.09535	9.07395
	21.7	0.0701515	0.133052	0.378252	1.27755	3.36595	6.78025	10.2042							21.7	0.0912513	0.147651	0.406251	1.21915	3.06025	6.10985	9.08645
	21.8	0.0692501	0.13265	0.37865	1.28955	3.37605	6.79695	10.2163							21.8	0.0908491	0.144749	0.406653	1.22285	3.06965	6.12835	9.09495
	21.9	0.06915	0.13575	0.38105	1.29655	3.38845	6.81345	10.2336							21.9	0.09265	0.14505	0.40895	1.22745	3.07935	6.14675	9.10665
	22	0.0658	0.1344	0.3799	1.3036	3.3983	6.8267	10.2456							22	0.09465	0.14735	0.40865	1.23085	3.08745	6.16135	9.11655
	22.1	0.06645	0.13355	0.38275	1.30955	3.40985	6.84565	10.2597							22.1	0.0979	0.1489	0.4138	1.2387	3.0999	6.1753	9.1241
	22.2	0.0637002	0.1314	0.387	1.3182	3.4216	6.8651	10.275							22.2	0.0958476	0.150848	0.420448	1.24385	3.10915	6.19355	9.13525
	22.3	0.0655506	0.132551	0.388452	1.32355	3.43135	6.87745	10.2883							22.3	0.0944006	0.146801	0.419003	1.2406	3.1201	6.2033	9.1445
	22.4	0.06875	0.13315	0.39135	1.33495	3.44485	6.89545	10.307							22.4	0.09915	0.14815	0.42285	1.24495	3.13085	6.21305	9.15635
	22.5	0.0689	0.1344	0.3932	1.3419	3.4581	6.9119	10.3225							22.5	0.10055	0.14795	0.42655	1.24865	3.14105	6.22885	9.16685
	22.6	0.06825	0.13585	0.39675	1.34665	3.47185	6.92725	10.3345							22.6	0.1053	0.1513	0.4335	1.2501	3.1527	6.248	9.1829
	22.7	0.0715009	0.136001	0.401101	1.3519	3.4848	6.9407	10.3505							22.7	0.105151	0.150751	0.431951	1.25415	3.16335	6.26435	9.19165
	22.8	0.0721484	0.136648	0.403749	1.35825	3.49825	6.96035	10.3665							22.8	0.106003	0.155103	0.439201	1.262	3.1749	6.2804	9.1995
	22.9	0.06855	0.13245	0.40315	1.36105	3.50355	6.97285	10.3807							22.9	0.10715	0.15645	0.44195	1.26685	3.18985	6.30235	9.21535
	23	0.0698	0.1366	0.4051	1.3703	3.5162	6.9946	10.4005							23	0.1086	0.1554	0.4437	1.2701	3.2017	6.3205	9.2257
	23.1	0.0722	0.1406	0.4118	1.3813	3.5294	7.0104	10.4189							23.1	0.1112	0.1545	0.4433	1.2786	3.21	6.3348	9.2384
	23.2	0.0654529	0.134753	0.412753	1.38395	3.53345	7.02095	10.4325							23.2	0.106453	0.152353	0.443453	1.28405	3.21855	6.34975	9.24315
	23.3	0.0660519	0.131352	0.410252	1.38925	3.54225	7.03615	10.4382							23.3	0.107948	0.155648	0.449449	1.29035	3.22865	6.36465	9.25535
	23.4	0.06595	0.13305	0.41165	1.39505	3.55185	7.05275	10.4562							23.4	0.10845	0.15425	0.44795	1.29365	3.23175	6.37845	9.26725
	23.5	0.06495	0.12985	0.41095	1.39645	3.55935	7.06855	10.4698							23.5	0.10315	0.15235	0.44505	1.29255	3.23895	6.38845	9.27525
	23.6	0.06775	0.13335	0.41535	1.40395	3.57145	7.08505	10.4835							23.6	0.0966	0.1489	0.4453	1.2895	3.2463	6.4	9.2804
	23.7	0.069551	0.130351	0.417551	1.40325	3.58255	7.09695	10.4941							23.7	0.096453	0.151153	0.451053	1.29355	3.25645	6.40885	9.29185
	23.8	0.0714013	0.129401	0.4196	1.4081	3.5929	7.1106	10.5064							23.8	0.101602	0.154902	0.459099	1.3041	3.2686	6.4258	9.3081
	23.9	0.0757	0.1339	0.4188	1.4212	3.6067	7.1275	10.5187							23.9	0.0972	0.1565	0.4598	1.3146	3.2752	6.4395	9.3242
	24	0.07555	0.13525	0.41705	1.42655	3.61515	7.14205	10.5295							24	0.0965	0.1592	0.46	1.3197	3.2809	6.4511	9.3335
	24.1	0.07615	0.13445	0.41815	1.43245	3.62635	7.15365	10.5407							24.1	0.0967	0.1591	0.4598	1.3229	3.2831	6.465	9.3465
	24.2	0.0819496	0.13005	0.42075	1.43885	3.64005	7.16855	10.551							24.2	0.097552	0.158552	0.465352	1.32615	3.29125	6.47705	9.36275
	24.3	0.0843002	0.1314	0.425498	1.4443	3.6545	7.1869	10.5634							24.3	0.0998479	0.160348	0.465751	1.32995	3.30005	6.48815	9.37855
	24.4	0.08835	0.13745	0.43005	1.45255	3.66795	7.20175	10.5774							24.4	0.10065	0.15815	0.46955	1.33305	3.30715	6.50395	9.39285
	24.5	0.0879	0.1374	0.4338	1.4577	3.6829	7.2193	10.5894							24.5	0.10195	0.15855	0.46565	1.33285	3.31455	6.51475	9.40155
	24.6	0.089	0.1413	0.4406	1.4598	3.6976	7.2381	10.6025							24.6	0.1022	0.1603	0.4702	1.3355	3.323	6.5236	9.4133
	24.7	0.0948994	0.144399	0.447399	1.4688	3.7126	7.2535	10.6184							24.7	0.105147	0.164547	0.477647	1.34115	3.33765	6.54145	9.43205
	24.8	0.0956495	0.14745	0.44925	1.47705	3.72525	7.26965	10.6319							24.8	0.101748	0.164048	0.480951	1.34465	3.34615	6.55415	9.44505
	24.9	0.0972	0.1475	0.4511	1.4835	3.7378	7.2872	10.6408							24.9	0.10085	0.16395	0.48425	1.34945	3.35445	6.56635	9.44965
	25	0.09615	0.14325	0.45285	1.48585	3.74755	7.30215	10.6529							25	0.10295	0.16255	0.48565	1.35515	3.36515	6.57925	9.46635
	25.1	0.0976	0.1464	0.4578	1.4913	3.7569	7.3167	10.6626							25.1	0.1026	0.1672	0.4861	1.3573	3.3725	6.5909	9.4748
	25.2	0.101449	0.147649	0.460149	1.50025	3.76995	7.33505	10.6755							25.2	0.0969529	0.166953	0.485153	1.35375	3.38065	6.60305	9.47935
	25.3	0.102401	0.145001	0.4593	1.5062	3.7774	7.3468	10.6858							25.3	0.097552	0.168252	0.48635	1.36115	3.38895	6.62075	9.48265
	25.4	0.1023	0.149	0.4632	1.5148	3.7899	7.3628	10.6997							25.4	0.1027	0.1701	0.4859	1.3742	3.4007	6.6365	9.499
	25.5	0.104	0.1497	0.4687	1.5222	3.8019	7.3749	10.7141							25.5	0.1016	0.1628	0.4864	1.3786	3.4081	6.6485	9.5014
	25.6	0.10315	0.14875	0.46515	1.52435	3.81275	7.38825	10.7261							25.6	0.10005	0.16285	0.48995	1.38915	3.41875	6.66335	9.51385
	25.7	0.100101	0.149801	0.463601	1.5281	3.8218	7.4022	10.7373							25.7	0.0984009	0.162001	0.487401	1.3963	3.4209	6.6731	9.518
	25.8	0.0998011	0.151501	0.462003	1.5323	3.8291	7.4128	10.7481							25.8	0.09445	0.16205	0.485153	1.39685	3.42855	6.68455	9.52125
	25.9	0.10075	0.15655	0.46785	1.54165	3.84135	7.42625	10.7585							25.9	0.0977	0.1646	0.4862	1.3983	3.4366	6.6993	9.5278
	26	0.10135	0.15765	0.47005	1.54845	3.85415	7.44125	10.7715							26	0.09615	0.16205	0.48935	1.40345	3.45045	6.71425	9.53315
	26.1	0.10145	0.16285	0.47165	1.55015	3.86215	7.45015	10.7791							26.1	0.0961	0.1579	0.4876	1.4081	3.4622	6.7246	9.5404
	26.2	0.0965503	0.16375	0.47365	1.55355	3.86965	7.46315	10.7917							26.2	0.0974512	0.159151	0.488251	1.40895	3.46895	6.73845	9.54595
	26.3	0.0962495	0.163749	0.47715	1.55665	3.87675	7.47275	10.8001							26.3	0.0994989	0.159099	0.486001	1.4129	3.4775	6.7504	9.5579
	26.4	0.0924	0.1651	0.4807	1.5604	3.8916	7.4827	10.8065							26.4	0.09265	0.15615	0.48605	1.42075	3.48735	6.75735	9.56745
	26.5	0.0887	0.164	0.4825	1.5621	3.9008	7.4961	10.817							26.5	0.0917	0.1596	0.4856	1.4258	3.4973	6.7695	9.5831
	26.6	0.0872	0.1632	0.4851	1.5698	3.9143	7.5109	10.8312							26.6	0.093	0.1596	0.4851	1.43	3.5069	6.78	9.5968
	26.7	0.0835515	0.163152	0.486952	1.57245	3.92405	7.52045	10.8443							26.7	0.0966498	0.16465	0.48485	1.43915	3.51735	6.79035	9.60225
	26.8	0.0820505	0.16485	0.486351	1.57775	3.93705	7.53045	10.8603							26.8	0.101048	0.161148	0.48145	1.44525	3.52895	6.80065	9.61025
	26.9	0.0769	0.1636	0.4845	1.5826	3.9497	7.5443	10.8717							26.9	0.09725	0.15665	0.48215	1.44245	3.53295	6.80815	9.61515
	27	0.07665	0.16125	0.48405	1.58575	3.95945	7.56025	10.8828							27	0.0937	0.1562	0.4813	1.4419	3.5437	6.8196	9.6203
	27.1	0.07585	0.16315	0.48515	1.58865	3.97055	7.57325	10.8913							27.1	0.0958	0.1612	0.4851	1.45	3.5552	6.8346	9.6274
	27.2	0.0728995	0.1703	0.488	1.5927	3.9786	7.5858	10.9007							27.2	0.0937996	0.1614	0.4887	1.4558	3.5657	6.8469	9.639
	27.3	0.0713009	0.173501	0.4887	1.5978	3.9929	7.5994	10.9133							27.3	0.0904507	0.163351	0.486949	1.46265	3.57495	6.85925	9.64845
	27.4	0.0737	0.1766	0.4934	1.6059	4.0092	7.6133	10.9252							27.4	0.0925	0.1639	0.4878	1.4671	3.5833	6.8731	9.6608
	27.5	0.07805	0.17655	0.49375	1.61195	4.01885	7.63155	10.9377							27.5	0.09515	0.16415	0.48935	1.47095	3.59095	6.88585	9.67305
	27.6	0.0841	0.1801	0.4993	1.6153	4.0294	7.6492	10.9498							27.6	0.0976	0.1684	0.4908	1.4761	3.5981	6.9013	9.6822
	27.7	0.0872996	0.1829	0.5051	1.619	4.0437	7.6667	10.9603							27.7	0.0985488	0.171649	0.489249	1.47545	3.60975	6.91095	9.69615
	27.8	0.085804	0.180904	0.5077	1.6274	4.0514	7.6789	10.9727							27.8	0.0982479	0.172748	0.490051	1.47845	3.61845	6.91905	9.70705
	27.9	0.0896	0.1836	0.5108	1.6322	4.0661	7.6919	10.9878							27.9	0.09305	0.17235	0.49005	1.48165	3.62485	6.93335	9.71685
	28	0.09135	0.18315	0.51485	1.63625	4.07795	7.70775	10.9987							28	0.092	0.1708	0.4897	1.487	3.6335	6.9449	9.7282
	28.1	0.09255	0.18655	0.51925	1.64245	4.08745	7.71995	11.0124							28.1	0.09205	0.17005	0.49345	1.49295	3.64425	6.95735	9.74095
	28.2	0.0937989	0.186199	0.522899	1.651	4.0962	7.7305	11.0246							28.2	0.0905506	0.171651	0.492551	1.50125	3.65145	6.97155	9.74865
	28.3	0.0962005	0.188301	0.525301	1.6529	4.1048	7.7395	11.0319							28.3	0.0910992	0.174799	0.491702	1.5065	3.6606	6.9813	9.7591
	28.4	0.09345	0.19025	0.52945	1.66175	4.11605	7.75365	11.0406							28.4	0.09555	0.18165	0.49495	1.51875	3.67195	6.99515	9.77195
	28.5	0.09135	0.18905	0.53475	1.66395	4.12835	7.76555	11.0495							28.5	0.0964	0.1808	0.4978	1.526	3.6797	7.0139	9.7878
	28.6	0.0908	0.1887	0.5379	1.6702	4.1354	7.7805	11.0614							28.6	0.09775	0.18315	0.50345	1.53285	3.69125	7.02435	9.80285
	28.7	0.0948978	0.189998	0.541998	1.6759	4.1466	7.7972	11.0738							28.7	0.0940519	0.181652	0.503052	1.53985	3.69905	7.03255	9.81075
	28.8	0.0957501	0.19425	0.548249	1.68395	4.16105	7.81135	11.0866							28.8	0.0915998	0.1786	0.508001	1.5455	3.7076	7.0375	9.8193
	28.9	0.09715	0.19755	0.54735	1.68705	4.16995	7.82225	11.0924							28.9	0.0904	0.1809	0.5035	1.5456	3.7142	7.048	9.8258
	29	0.10155	0.20285	0.55425	1.69675	4.19105	7.83935	11.1032							29	0.0912	0.1822	0.5036	1.5536	3.7243	7.0585	9.8371
	29.1	0.1028	0.2033	0.5583	1.7056	4.2047	7.851	11.116							29.1	0.08995	0.18375	0.50625	1.56205	3.73245	7.06925	9.84725
	29.2	0.10055	0.20315	0.56065	1.71085	4.21215	7.86265	11.125							29.2	0.0889517	0.182752	0.506552	1.56525	3.74205	7.08125	9.85065
	29.3	0.106	0.2054	0.5644	1.7167	4.2256	7.8764	11.1365							29.3	0.0950004	0.1861	0.509499	1.5718	3.7525	7.0937	9.8573
	29.4	0.1048	0.2033	0.5697	1.7205	4.2373	7.8862	11.148							29.4	0.09365	0.18695	0.50905	1.57515	3.76135	7.10215	9.86455
	29.5	0.10845	0.20335	0.57045	1.72835	4.24885	7.90025	11.1578							29.5	0.0972	0.1925	0.5136	1.5807	3.776	7.1141	9.8758
	29.6	0.1091	0.2011	0.5763	1.7383	4.2612	7.9149	11.1653							29.6	0.10335	0.19715	0.51895	1.59175	3.78995	7.13255	9.88615
	29.7	0.110349	0.199349	0.582849	1.74575	4.27045	7.92985	11.1755							29.7	0.107299	0.198799	0.522899	1.6005	3.802	7.1439	9.8947
	29.8	0.106901	0.204801	0.5807	1.7558	4.2806	7.9435	11.1831							29.8	0.107596	0.197596	0.5221	1.6045	3.8102	7.153	9.9009
	29.9	0.1042	0.2069	0.5863	1.7606	4.2923	7.9592	11.194							29.9	0.1035	0.199	0.522	1.6035	3.8159	7.1606	9.9029
	30	0.10115	0.20665	0.59335	1.76425	4.30415	7.97165	11.2038							30	0.1051	0.2007	0.5229	1.6036	3.8247	7.1695	9.9105
	30.1	0.1007	0.2074	0.5963	1.7686	4.3165	7.9822	11.2133							30.1	0.1052	0.2005	0.524	1.6154	3.8351	7.183	9.9175
	30.2	0.0995	0.2093	0.6001	1.7735	4.3237	7.993	11.2196							30.2	0.108399	0.202199	0.527299	1.6218	3.8489	7.1958	9.9286
	30.3	0.1015	0.2149	0.6048	1.7764	4.3342	8.01	11.2322							30.3	0.11285	0.20325	0.530148	1.63295	3.85945	7.20595	9.93915
	30.4	0.10525	0.21415	0.60965	1.77995	4.34415	8.02175	11.2423							30.4	0.1148	0.2065	0.5356	1.6413	3.8701	7.2174	9.9489
	30.5	0.1086	0.2165	0.6122	1.7842	4.3554	8.0374	11.2518							30.5	0.1174	0.2126	0.5364	1.646	3.8813	7.2277	9.9592
	30.6	0.1109	0.2185	0.6139	1.7891	4.3643	8.0532	11.2647							30.6	0.1178	0.2128	0.5403	1.6524	3.8938	7.2398	9.9704
	30.7	0.1131	0.2171	0.6137	1.7974	4.3699	8.0609	11.2752							30.7	0.119298	0.212898	0.544098	1.6648	3.9101	7.2535	9.9804
	30.8	0.1078	0.2174	0.616601	1.8019	4.3786	8.0731	11.283							30.8	0.116601	0.208301	0.544101	1.6697	3.9194	7.2606	9.9924
	30.9	0.1058	0.217	0.6202	1.8018	4.3895	8.0843	11.2936							30.9	0.11645	0.21125	0.54215	1.67195	3.92965	7.27245	9.99665
	31	0.1032	0.2127	0.6164	1.7991	4.3931	8.0887	11.3025							31	0.11505	0.20975	0.54105	1.67635	3.93675	7.28385	10.0064
	31.1	0.10875	0.21355	0.61635	1.80005	4.40265	8.10235	11.3097							31.1	0.1162	0.2111	0.5423	1.6799	3.9462	7.2939	10.0167
	31.2	0.1106	0.2097	0.6214	1.8057	4.4126	8.1166	11.3212							31.2	0.117248	0.210148	0.548248	1.68635	3.95825	7.30665	10.0358
	31.3	0.116301	0.211001	0.627898	1.8113	4.4228	8.1263	11.3297							31.3	0.120447	0.213247	0.548849	1.69145	3.96425	7.31795	10.0487
	31.4	0.11135	0.21615	0.63325	1.81595	4.43195	8.13665	11.3403							31.4	0.11865	0.21235	0.54895	1.69325	3.96905	7.32435	10.0519
	31.5	0.1122	0.2165	0.6352	1.8247	4.4452	8.1493	11.3527							31.5	0.11355	0.21445	0.54665	1.69425	3.97785	7.33325	10.0587
	31.6	0.1102	0.2197	0.6333	1.8287	4.4584	8.1585	11.3615							31.6	0.114	0.2228	0.546	1.6978	3.9883	7.3477	10.0679
	31.7	0.112448	0.224448	0.641448	1.83535	4.47045	8.16655	11.3718							31.7	0.110951	0.220151	0.542351	1.69625	3.99555	7.35295	10.0721
	31.8	0.117202	0.226302	0.6465	1.8406	4.4807	8.1745	11.3793							31.8	0.111399	0.221999	0.544899	1.696	4.0109	7.3634	10.0817
	31.9	0.11715	0.22875	0.65445	1.84825	4.49115	8.18495	11.3886							31.9	0.11405	0.22295	0.55015	1.70365	4.02215	7.37685	10.0877
	32	0.114	0.2273	0.6548	1.8479	4.502	8.1912	11.3989							32	0.11405	0.21955	0.54965	1.70855	4.02865	7.38065	10.0892
	32.1	0.1087	0.2273	0.6543	1.8483	4.5053	8.1926	11.4051							32.1	0.11275	0.22045	0.55385	1.71315	4.03205	7.39095	10.0967
	32.2	0.113349	0.228749	0.661549	1.85555	4.51785	8.20735	11.4221							32.2	0.1072	0.2224	0.5527	1.714	4.0362	7.3965	10.1065
	32.3	0.115802	0.230402	0.666	1.8583	4.5269	8.219	11.4346							32.3	0.104852	0.224552	0.558449	1.72215	4.04555	7.40495	10.1161
	32.4	0.1216	0.2288	0.6681	1.8649	4.5433	8.2376	11.4473							32.4	0.10345	0.23075	0.56125	1.72945	4.05795	7.41625	10.1302
	32.5	0.12235	0.22715	0.66565	1.86905	4.54595	8.24915	11.4557							32.5	0.1068	0.2375	0.5621	1.7339	4.0664	7.4283	10.1433
	32.6	0.12585	0.23155	0.66875	1.87785	4.55855	8.26105	11.4666							32.6	0.11015	0.23735	0.56715	1.73665	4.07675	7.43875	10.1557
	32.7	0.1314	0.2342	0.6718	1.8857	4.5686	8.2742	11.4766							32.7	0.111849	0.235249	0.570549	1.74145	4.08505	7.44855	10.1677
	32.8	0.1346	0.2371	0.6756	1.8903	4.5812	8.2887	11.4851							32.8	0.11095	0.23485	0.57635	1.74745	4.09635	7.46535	10.1765
	32.9	0.13625	0.23775	0.67775	1.89525	4.59065	8.30335	11.489							32.9	0.1064	0.2353	0.5784	1.7484	4.1018	7.4776	10.1837
	33	0.1373	0.242	0.6829	1.903	4.6003	8.3175	11.4971							33	0.1119	0.2377	0.5815	1.7552	4.1153	7.494	10.195
	33.1	0.13675	0.24925	0.68525	1.91085	4.61195	8.32705	11.5059							33.1	0.10585	0.23755	0.58265	1.76075	4.12005	7.50165	10.2026
	33.2	0.140701	0.252001	0.689201	1.9196	4.6235	8.3368	11.517							33.2	0.10165	0.23625	0.58285	1.76115	4.12965	7.50605	10.2056
	33.3	0.139851	0.248151	0.692052	1.92505	4.63745	8.34395	11.5291							33.3	0.102049	0.237649	0.58305	1.76445	4.13975	7.51975	10.2166
	33.4	0.1398	0.247	0.6959	1.9274	4.643	8.3503	11.5358							33.4	0.10045	0.23765	0.59145	1.76655	4.14605	7.52895	10.2238
	33.5	0.1406	0.2462	0.6983	1.9329	4.6484	8.3587	11.5432							33.5	0.1015	0.2355	0.5953	1.7677	4.1535	7.5363	10.2301
	33.6	0.13515	0.25125	0.70005	1.93675	4.65955	8.36505	11.5489							33.6	0.10085	0.23745	0.59605	1.76805	4.16335	7.54645	10.2398
	33.7	0.131148	0.253648	0.704748	1.94185	4.67025	8.37565	11.5576							33.7	0.102402	0.235302	0.596102	1.7673	4.1687	7.5484	10.2489
	33.8	0.128049	0.251949	0.704451	1.94575	4.67395	8.38255	11.5655							33.8	0.105048	0.235748	0.602348	1.77345	4.17645	7.56005	10.2572
	33.9	0.12765	0.25275	0.70625	1.94985	4.68495	8.39005	11.5738							33.9	0.10235	0.23535	0.60115	1.77725	4.18455	7.57065	10.2613
	34	0.125	0.2526	0.7096	1.9523	4.6934	8.4034	11.5809							34	0.10695	0.24165	0.60425	1.78885	4.19635	7.57685	10.2679
	34.1	0.12525	0.25765	0.71145	1.96055	4.70335	8.41525	11.5893							34.1	0.10435	0.24795	0.60985	1.79455	4.20695	7.58825	10.2738
	34.2	0.123949	0.258349	0.715249	1.96325	4.71395	8.42755	11.5968							34.2	0.105799	0.248899	0.610499	1.7991	4.2148	7.5967	10.2836
	34.3	0.125403	0.258203	0.713803	1.9663	4.725	8.4376	11.6024							34.3	0.106051	0.250951	0.616951	1.80095	4.22735	7.60255	10.29
	34.4	0.1304	0.2582	0.7158	1.9725	4.7354	8.4462	11.6145							34.4	0.10855	0.24645	0.62275	1.80785	4.23685	7.61475	10.2971
	34.5	0.131	0.2574	0.7147	1.9698	4.7452	8.4574	11.6265							34.5	0.10965	0.24275	0.62245	1.81265	4.24365	7.62595	10.3034
	34.6	0.1339	0.2588	0.7139	1.9741	4.7554	8.4676	11.6319							34.6	0.1088	0.2426	0.6211	1.8147	4.2504	7.6268	10.3089
	34.7	0.135252	0.260552	0.719252	1.97905	4.76965	8.47545	11.637							34.7	0.106451	0.244251	0.619651	1.82145	4.25945	7.63025	10.3148
	34.8	0.1294	0.26	0.718602	1.9839	4.7763	8.48	11.6423							34.8	0.10945	0.24805	0.61915	1.82835	4.26655	7.64155	10.3234
	34.9	0.1278	0.2592	0.7186	1.9901	4.7811	8.4916	11.6471							34.9	0.1087	0.2524	0.6187	1.8298	4.2751	7.6565	10.3331
	35	0.12695	0.25825	0.72055	1.99515	4.78795	8.50055	11.6555							35	0.10685	0.24925	0.62295	1.83385	4.28105	7.66685	10.3394
	35.1	0.1267	0.2589	0.7206	2.0008	4.7921	8.5095	11.6639							35.1	0.1042	0.2496	0.6272	1.8395	4.2843	7.6743	10.349
	35.2	0.123653	0.256753	0.720953	2.00055	4.79995	8.51365	11.666							35.2	0.1049	0.2484	0.6276	1.8393	4.2877	7.6834	10.3574
	35.3	0.126451	0.258551	0.721452	2.00305	4.81185	8.52535	11.6778							35.3	0.101049	0.251649	0.632049	1.84535	4.29525	7.69175	10.3657
	35.4	0.1253	0.2608	0.722	2.0091	4.8228	8.5382	11.6864							35.4	0.09345	0.25015	0.63345	1.84465	4.29955	7.69965	10.3788
	35.5	0.12365	0.26595	0.72955	2.01295	4.83065	8.54925	11.6943							35.5	0.0908	0.2482	0.6338	1.8502	4.3071	7.7078	10.3901
	35.6	0.12645	0.27095	0.73415	2.01835	4.84305	8.55955	11.7048							35.6	0.08885	0.24935	0.63545	1.85565	4.31675	7.72075	10.3961
	35.7	0.1246	0.2725	0.7319	2.02	4.848	8.5691	11.7147							35.7	0.0853007	0.247801	0.632101	1.8576	4.3216	7.7246	10.4007
	35.8	0.1196	0.269	0.732701	2.022	4.8545	8.5722	11.7218							35.8	0.0808489	0.244349	0.62785	1.86535	4.32475	7.73065	10.4064
	35.9	0.1198	0.266	0.7366	2.0253	4.8614	8.5772	11.7293							35.9	0.0811	0.2449	0.6308	1.8724	4.3325	7.7417	10.4131
	36	0.1198	0.2619	0.7308	2.0242	4.8658	8.5823	11.7324							36	0.07985	0.24585	0.63475	1.88115	4.33975	7.75015	10.4221
	36.1	0.1212	0.2645	0.7304	2.0238	4.872	8.5928	11.7409							36.1	0.0795	0.2494	0.6412	1.8885	4.3478	7.7595	10.4298
	36.2	0.121097	0.267397	0.735697	2.031	4.8821	8.6025	11.7529							36.2	0.077151	0.250151	0.649351	1.88685	4.35725	7.76315	10.438
	36.3	0.1221	0.2681	0.741099	2.0365	4.8933	8.6153	11.7646							36.3	0.0760001	0.2506	0.6543	1.8934	4.3675	7.7756	10.4462
	36.4	0.12365	0.26445	0.74425	2.04225	4.90225	8.62465	11.7715							36.4	0.07265	0.25185	0.65225	1.89445	4.37695	7.78445	10.4567
	36.5	0.12255	0.26275	0.74065	2.04995	4.90485	8.63055	11.779							36.5	0.0716	0.2539	0.651	1.8976	4.3844	7.796	10.4633
	36.6	0.1163	0.2598	0.7379	2.0543	4.9107	8.6394	11.7864							36.6	0.07265	0.25115	0.65205	1.90305	4.39465	7.80285	10.4725
	36.7	0.116849	0.264549	0.738249	2.06285	4.92455	8.64785	11.7926							36.7	0.0725993	0.249399	0.655899	1.9114	4.4045	7.8161	10.4777
	36.8	0.113348	0.265248	0.738451	2.06375	4.93555	8.65615	11.8009							36.8	0.0711485	0.247549	0.654951	1.90885	4.40755	7.82675	10.483
	36.9	0.11305	0.26375	0.73705	2.06555	4.93895	8.66275	11.807							36.9	0.07535	0.24695	0.65625	1.90875	4.41185	7.83385	10.4846
	37	0.1154	0.2607	0.7395	2.0737	4.947	8.67	11.8119							37	0.07815	0.24685	0.66235	1.91525	4.42105	7.84225	10.4938
	37.1	0.11775	0.26135	0.74685	2.08405	4.95405	8.68075	11.8189							37.1	0.0815	0.2472	0.6635	1.9192	4.428	7.8519	10.5047
	37.2	0.114998	0.262298	0.755698	2.0943	4.9651	8.6906	11.8289							37.2	0.0807504	0.24455	0.66345	1.92575	4.43995	7.85875	10.5128
	37.3	0.115747	0.263947	0.756949	2.09875	4.97555	8.70155	11.8353							37.3	0.0836993	0.241299	0.660901	1.9304	4.4487	7.8657	10.5174
	37.4	0.111	0.2633	0.7534	2.1043	4.9789	8.7086	11.8414							37.4	0.08335	0.24025	0.66585	1.93365	4.45945	7.87625	10.5242
	37.5	0.11175	0.26175	0.75045	2.10795	4.98675	8.72035	11.8503							37.5	0.08465	0.24375	0.66855	1.94145	4.47075	7.88405	10.5322
	37.6	0.11435	0.25905	0.75275	2.10955	4.99105	8.72545	11.8548							37.6	0.08685	0.23965	0.67105	1.94405	4.47565	7.88805	10.5358
	37.7	0.11865	0.25525	0.75275	2.11305	4.99645	8.73635	11.8613							37.7	0.0868509	0.236351	0.672551	1.94585	4.48215	7.89015	10.5461
	37.8	0.119551	0.251051	0.751053	2.11995	5.00495	8.74365	11.8682							37.8	0.0858512	0.236151	0.673852	1.94825	4.48695	7.89965	10.5549
	37.9	0.118	0.2524	0.7537	2.1299	5.0155	8.756	11.8803							37.9	0.08735	0.24135	0.67825	1.95735	4.49615	7.91425	10.5628
	38	0.11795	0.25435	0.74945	2.13555	5.02375	8.76445	11.8879							38	0.08695	0.24505	0.68055	1.95975	4.50645	7.92355	10.5703
	38.1	0.11885	0.25545	0.75325	2.14215	5.03075	8.77965	11.8959							38.1	0.08765	0.24865	0.68605	1.96445	4.51295	7.93755	10.5832
	38.2	0.121698	0.251998	0.753598	2.1463	5.0419	8.7924	11.9039							38.2	0.0864987	0.250299	0.687799	1.967	4.5242	7.9433	10.5896
	38.3	0.119699	0.245499	0.751703	2.1498	5.0477	8.7976	11.9097							38.3	0.0917507	0.250851	0.69315	1.97255	4.53195	7.95105	10.5948
	38.4	0.1182	0.2444	0.7517	2.1527	5.0541	8.8066	11.9195							38.4	0.09445	0.24895	0.69455	1.97955	4.53835	7.95885	10.6002
	38.5	0.11975	0.24575	0.75095	2.15205	5.06125	8.81335	11.9259							38.5	0.09735	0.24695	0.69335	1.98525	4.54195	7.96375	10.6041
	38.6	0.12175	0.24645	0.75615	2.15995	5.07095	8.82535	11.9362							38.6	0.09945	0.24395	0.69895	1.99075	4.55075	7.97145	10.612
	38.7	0.122901	0.247101	0.755401	2.1626	5.0779	8.8357	11.9427							38.7	0.101399	0.246699	0.701599	1.9963	4.558	7.9819	10.6187
	38.8	0.12055	0.24715	0.751952	2.15835	5.08075	8.84025	11.9474							38.8	0.100847	0.248147	0.70495	2.00165	4.56865	7.99335	10.625
	38.9	0.12055	0.24825	0.75215	2.16775	5.08365	8.84445	11.9503							38.9	0.0979	0.2447	0.7028	2.0039	4.5704	7.9941	10.6271
	39	0.1263	0.2454	0.7582	2.1743	5.0938	8.8511	11.9629							39	0.0997	0.2456	0.704	2.0104	4.5784	8.0006	10.6355
	39.1	0.1333	0.243	0.7598	2.1778	5.1033	8.8563	11.9706							39.1	0.09865	0.24895	0.70725	2.01695	4.58505	8.00755	10.6471
	39.2	0.134352	0.241552	0.762952	2.17765	5.11045	8.86475	11.9759							39.2	0.10385	0.25715	0.70825	2.02185	4.59645	8.02055	10.6578
	39.3	0.13335	0.24175	0.763749	2.18045	5.12295	8.87005	11.9806							39.3	0.106249	0.259149	0.710153	2.02555	4.60005	8.02955	10.6659
	39.4	0.1344	0.2461	0.767	2.1896	5.1321	8.8846	11.9888							39.4	0.10995	0.25985	0.71145	2.03155	4.60625	8.03485	10.6737
	39.5	0.134	0.2469	0.7666	2.195	5.1425	8.8984	11.9987							39.5	0.11165	0.25775	0.70735	2.03615	4.61495	8.04145	10.6789
	39.6	0.13285	0.24715	0.77045	2.19815	5.15525	8.90885	12.0071							39.6	0.1106	0.2585	0.7095	2.0391	4.6195	8.0485	10.682
	39.7	0.137399	0.246299	0.775399	2.2026	5.1629	8.9171	12.0137							39.7	0.11035	0.25725	0.71205	2.04655	4.62925	8.05665	10.6921
	39.8	0.139102	0.251302	0.7778	2.2098	5.1658	8.9258	12.0224							39.8	0.106652	0.256752	0.716549	2.05625	4.63985	8.07115	10.7031
	39.9	0.1395	0.2545	0.7858	2.2157	5.178	8.9356	12.0319							39.9	0.1065	0.2564	0.7165	2.0618	4.6459	8.0802	10.7084
	40	0.14295	0.25375	0.79045	2.22035	5.18635	8.94175	12.0404							40	0.11015	0.25765	0.72005	2.06805	4.65475	8.08485	10.7185
	40.1	0.14285	0.25145	0.79205	2.21945	5.19075	8.94525	12.044							40.1	0.10575	0.25235	0.71685	2.06405	4.65425	8.09255	10.7188
	40.2	0.145699	0.251399	0.791299	2.2191	5.1986	8.9533	12.0556							40.2	0.1069	0.2478	0.717	2.0671	4.6592	8.0963	10.7252
	40.3	0.149047	0.251147	0.791251	2.22245	5.20365	8.96185	12.0649							40.3	0.100699	0.248399	0.7186	2.0667	4.6652	8.1046	10.7294
	40.4	0.1445	0.251	0.7945	2.2237	5.211	8.9699	12.0722							40.4	0.10375	0.24775	0.71875	2.07145	4.67095	8.11315	10.7378
	40.5	0.13645	0.24765	0.79375	2.23135	5.21585	8.97975	12.0787							40.5	0.1056	0.2497	0.7195	2.0734	4.6819	8.1204	10.7457
	40.6	0.13795	0.24835	0.79495	2.23835	5.22395	8.98945	12.0813							40.6	0.10125	0.25255	0.72275	2.07675	4.69335	8.12735	10.7533
	40.7	0.137502	0.248802	0.795202	2.2415	5.2283	8.9954	12.0889							40.7	0.101501	0.253701	0.724601	2.081	4.704	8.1393	10.7642
	40.8	0.137751	0.252651	0.795749	2.24705	5.23575	9.00345	12.0972							40.8	0.103499	0.253599	0.727401	2.0847	4.7117	8.1522	10.773
	40.9	0.13975	0.25315	0.79825	2.25125	5.24665	9.01465	12.1033							40.9	0.1017	0.2521	0.7334	2.0887	4.7214	8.162	10.7812
	41	0.14115	0.25595	0.80135	2.25405	5.25985	9.02475	12.1134							41	0.10525	0.25235	0.74055	2.09865	4.73225	8.16675	10.7906
	41.1	0.1415	0.2575	0.8048	2.2577	5.2685	9.0331	12.1187							41.1	0.1058	0.2516	0.7414	2.1049	4.7447	8.1696	10.7979
	41.2	0.141352	0.259752	0.806252	2.26335	5.27695	9.04015	12.125							41.2	0.105152	0.251052	0.740152	2.10505	4.75175	8.17815	10.8075
	41.3	0.142147	0.263347	0.807148	2.27185	5.28745	9.05205	12.1343							41.3	0.1034	0.2517	0.7441	2.1108	4.7606	8.1873	10.8148
	41.4	0.1417	0.2644	0.8095	2.2753	5.2942	9.0585	12.141							41.4	0.10465	0.25285	0.74735	2.11445	4.76655	8.19485	10.8189
	41.5	0.1396	0.2631	0.8146	2.2802	5.3024	9.0623	12.1457							41.5	0.1058	0.2508	0.7453	2.1201	4.7761	8.201	10.8259
	41.6	0.1428	0.26	0.8149	2.2881	5.3122	9.0705	12.1508							41.6	0.10715	0.24945	0.74585	2.12555	4.78545	8.21065	10.832
	41.7	0.137702	0.253302	0.814702	2.2883	5.3199	9.0802	12.1524							41.7	0.107151	0.249051	0.747751	2.12665	4.78755	8.21645	10.8355
	41.8	0.142702	0.255402	0.820998	2.2957	5.3354	9.0902	12.158							41.8	0.104352	0.248452	0.75125	2.13125	4.79655	8.22545	10.8428
	41.9	0.1472	0.2618	0.8222	2.2974	5.3467	9.1042	12.1655							41.9	0.10235	0.25095	0.75535	2.13225	4.80675	8.23495	10.852
	42	0.14775	0.26345	0.82515	2.30015	5.35365	9.11275	12.1756							42	0.1069	0.2521	0.7556	2.1356	4.8146	8.2439	10.8602
	42.1	0.14845	0.26705	0.82815	2.30745	5.36405	9.12345	12.1869							42.1	0.11185	0.25045	0.75465	2.13635	4.82505	8.25095	10.8641
	42.2	0.150349	0.268849	0.831349	2.31455	5.37485	9.13305	12.1956							42.2	0.11695	0.24985	0.75865	2.14105	4.83705	8.26245	10.8735
	42.3	0.150601	0.271801	0.831301	2.321	5.3817	9.1407	12.2007							42.3	0.123549	0.251349	0.757348	2.14715	4.84585	8.27615	10.8826
	42.4	0.1525	0.2725	0.8325	2.3276	5.3872	9.1502	12.2094							42.4	0.12305	0.25105	0.75405	2.14915	4.85025	8.28115	10.8849
	42.5	0.14895	0.27565	0.83195	2.32965	5.39585	9.15755	12.2196							42.5	0.1256	0.2509	0.7598	2.1552	4.8559	8.2886	10.8891
	42.6	0.14805	0.27985	0.83585	2.33065	5.40755	9.16285	12.2225							42.6	0.123	0.2482	0.7598	2.1578	4.8588	8.2933	10.898
	42.7	0.149	0.2817	0.839	2.335	5.4157	9.1716	12.2268							42.7	0.123549	0.250649	0.761149	2.16315	4.86195	8.30155	10.9041
	42.8	0.150899	0.280999	0.845801	2.3345	5.42	9.181	12.2336							42.8	0.122199	0.254499	0.7593	2.1624	4.8679	8.3086	10.91
	42.9	0.1557	0.2814	0.852	2.3399	5.4302	9.1934	12.2386							42.9	0.12	0.256	0.7579	2.1663	4.87	8.31	10.9144
	43	0.159	0.2843	0.8554	2.3479	5.4433	9.2069	12.2483							43	0.1204	0.2584	0.7584	2.1717	4.8755	8.3218	10.9235
	43.1	0.1617	0.292	0.854	2.3549	5.4516	9.2159	12.2561							43.1	0.1187	0.2606	0.7612	2.1738	4.8784	8.3297	10.9258
	43.2	0.161747	0.297647	0.856047	2.36055	5.46585	9.22485	12.2606							43.2	0.119049	0.264749	0.768549	2.18285	4.88755	8.33925	10.9343
	43.3	0.160051	0.302151	0.853151	2.36365	5.47315	9.23125	12.2674							43.3	0.118099	0.263099	0.768803	2.1827	4.8919	8.3444	10.9395
	43.4	0.16135	0.30395	0.85275	2.36925	5.47955	9.23575	12.275							43.4	0.1149	0.2651	0.7679	2.1862	4.8937	8.3512	10.9444
	43.5	0.1676	0.312	0.8596	2.3751	5.4943	9.2493	12.2835							43.5	0.11335	0.26325	0.76695	2.19025	4.90065	8.35545	10.9501
	43.6	0.1727	0.3166	0.8648	2.3819	5.5034	9.2557	12.2952							43.6	0.1165	0.2638	0.7677	2.1918	4.9083	8.3654	10.9563
	43.7	0.17105	0.31995	0.86835	2.38125	5.51245	9.26605	12.3025							43.7	0.119601	0.264701	0.771501	2.1944	4.9182	8.3776	10.9637
	43.8	0.17005	0.32095	0.871151	2.38505	5.52125	9.27015	12.3089							43.8	0.121899	0.269699	0.774799	2.2	4.9245	8.3908	10.9699
	43.9	0.17245	0.32595	0.87855	2.38785	5.52895	9.28355	12.3171							43.9	0.1272	0.276	0.7801	2.2097	4.9349	8.399	10.9794
	44	0.17295	0.32615	0.88075	2.38815	5.53335	9.28695	12.3233							44	0.123	0.2764	0.7818	2.211	4.9423	8.4049	10.9853
	44.1	0.1779	0.3281	0.889	2.3886	5.5425	9.2945	12.3332							44.1	0.12765	0.28005	0.78425	2.21755	4.94935	8.40935	10.9892
	44.2	0.1802	0.3261	0.8871	2.3905	5.547	9.296	12.3369							44.2	0.132149	0.280349	0.788549	2.22275	4.96015	8.41905	10.9979
	44.3	0.180849	0.327849	0.889953	2.39395	5.55415	9.30215	12.3406							44.3	0.138701	0.286101	0.786802	2.2305	4.9666	8.4257	11.0083
	44.4	0.17875	0.33005	0.88795	2.39315	5.55955	9.30655	12.3414							44.4	0.13845	0.28875	0.78835	2.23225	4.97365	8.43415	11.0132
	44.5	0.1793	0.33	0.8891	2.4004	5.568	9.3144	12.342							44.5	0.1363	0.2914	0.7873	2.2317	4.9831	8.443	11.0195
	44.6	0.1772	0.3312	0.8889	2.4088	5.5752	9.3211	12.3472							44.6	0.13375	0.28815	0.78875	2.23405	4.98905	8.45405	11.0276
	44.7	0.176351	0.330751	0.889151	2.40995	5.58335	9.32805	12.3494							44.7	0.133798	0.290098	0.787198	2.2375	4.9971	8.4621	11.0318
	44.8	0.176652	0.326752	0.89245	2.41405	5.58795	9.33095	12.3496							44.8	0.129349	0.287749	0.784053	2.23845	5.00195	8.46615	11.0377
	44.9	0.1777	0.327	0.8988	2.4247	5.6039	9.3441	12.3554							44.9	0.1271	0.2874	0.7832	2.2396	5.0064	8.4687	11.0434
	45	0.1738	0.3258	0.9011	2.4235	5.6133	9.352	12.3608							45	0.1316	0.2924	0.7847	2.2439	5.0171	8.4787	11.048
	45.1	0.1654	0.3236	0.8972	2.424	5.6178	9.3587	12.3623							45.1	0.135	0.2985	0.7888	2.2522	5.0234	8.4922	11.0548
	45.2	0.160749	0.323549	0.896849	2.42745	5.61995	9.36605	12.368							45.2	0.134549	0.301149	0.793349	2.25805	5.03375	8.50485	11.0589
	45.3	0.16065	0.32145	0.900248	2.43815	5.63025	9.37575	12.3792							45.3	0.138898	0.298798	0.7975	2.2662	5.0417	8.5119	11.0628
	45.4	0.15985	0.32065	0.90215	2.44415	5.63515	9.38785	12.385							45.4	0.13985	0.30345	0.80475	2.27385	5.05175	8.52145	11.0691
	45.5	0.16225	0.31905	0.90315	2.44465	5.64075	9.39385	12.3881							45.5	0.1388	0.3058	0.8097	2.2767	5.06	8.5292	11.0748
	45.6	0.16335	0.31975	0.90775	2.44705	5.64805	9.40015	12.3927							45.6	0.13875	0.31185	0.81445	2.28555	5.07075	8.54265	11.0843
	45.7	0.163501	0.320801	0.906801	2.4503	5.6509	9.4057	12.3953							45.7	0.141999	0.313499	0.814599	2.2933	5.0801	8.5508	11.0961
	45.8	0.166252	0.328352	0.913049	2.45865	5.66055	9.41755	12.4057							45.8	0.144252	0.315452	0.821248	2.29875	5.08805	8.56225	11.104
	45.9	0.1658	0.3274	0.914	2.4635	5.6715	9.4236	12.4096							45.9	0.14535	0.32115	0.82225	2.30205	5.10025	8.56985	11.1107
	46	0.16565	0.32715	0.91135	2.46685	5.67965	9.42825	12.4151							46	0.1494	0.3251	0.8259	2.3081	5.1129	8.5775	11.1214
	46.1	0.16605	0.32995	0.90855	2.46885	5.68765	9.43495	12.4183							46.1	0.14925	0.32565	0.82665	2.31155	5.12065	8.58725	11.1303
	46.2	0.16855	0.33455	0.90995	2.47795	5.69795	9.44585	12.4248							46.2	0.154197	0.329397	0.831397	2.3178	5.1328	8.5929	11.1425
	46.3	0.1648	0.3334	0.914302	2.4853	5.7079	9.4508	12.4239							46.3	0.155253	0.333653	0.83315	2.32485	5.14305	8.60325	11.1489
	46.4	0.1617	0.3349	0.9171	2.4928	5.7192	9.4601	12.4269							46.4	0.16025	0.33565	0.83245	2.33135	5.15025	8.60785	11.1569
	46.5	0.16285	0.34015	0.91705	2.50175	5.72445	9.46535	12.4323							46.5	0.15485	0.33325	0.82925	2.33035	5.15445	8.61145	11.1569
	46.6	0.16715	0.34675	0.91755	2.50545	5.73515	9.47075	12.4375							46.6	0.14865	0.33645	0.82545	2.33035	5.15705	8.61835	11.1579
	46.7	0.168499	0.352699	0.915899	2.5115	5.7424	9.4776	12.4458							46.7	0.152951	0.338351	0.829451	2.33625	5.16085	8.62645	11.164
	46.8	0.172248	0.358548	0.918947	2.52085	5.75825	9.48995	12.4516							46.8	0.151148	0.339948	0.832651	2.34365	5.16715	8.63285	11.1697
	46.9	0.1721	0.3555	0.9145	2.5185	5.7619	9.4947	12.4558							46.9	0.1481	0.338	0.8328	2.3449	5.1712	8.6381	11.1716
	47	0.17235	0.35625	0.91445	2.52155	5.76545	9.49835	12.464							47	0.14865	0.33585	0.83605	2.34795	5.17725	8.64285	11.1792
	47.1	0.1721	0.3562	0.912	2.5237	5.767	9.5006	12.467							47.1	0.1498	0.3406	0.8388	2.3484	5.1847	8.6529	11.1876
	47.2	0.171451	0.355451	0.913451	2.52475	5.77405	9.50675	12.4721							47.2	0.149551	0.339051	0.836051	2.34995	5.18755	8.66095	11.191
	47.3	0.17275	0.35395	0.913749	2.52725	5.78165	9.51055	12.48							47.3	0.150001	0.339901	0.8403	2.355	5.1957	8.6687	11.1964
	47.4	0.1782	0.3546	0.9173	2.5344	5.7875	9.5142	12.486							47.4	0.15355	0.34105	0.84005	2.35865	5.20505	8.67415	11.2014
	47.5	0.1757	0.3539	0.9183	2.539	5.792	9.5202	12.4897							47.5	0.1556	0.3433	0.841	2.3609	5.2161	8.6833	11.2078
	47.6	0.17635	0.35375	0.91515	2.54045	5.79735	9.52865	12.4914							47.6	0.15585	0.34725	0.84315	2.36345	5.22555	8.69005	11.2165
	47.7	0.173901	0.354001	0.913001	2.5448	5.8028	9.5346	12.4995							47.7	0.157849	0.351749	0.845849	2.36405	5.23165	8.69885	11.2188
	47.8	0.176599	0.361699	0.9161	2.5498	5.8107	9.5429	12.5122							47.8	0.15895	0.34985	0.84495	2.36955	5.23815	8.70405	11.226
	47.9	0.171	0.3611	0.9141	2.5508	5.8148	9.5447	12.5188							47.9	0.16495	0.34995	0.84835	2.37595	5.24305	8.71455	11.2321
	48	0.16995	0.36135	0.91575	2.55835	5.82225	9.54925	12.5258							48	0.1716	0.3518	0.8532	2.3818	5.2509	8.7207	11.2378
	48.1	0.17125	0.36335	0.91725	2.56895	5.83025	9.55955	12.5315							48.1	0.16655	0.35275	0.85645	2.38265	5.25725	8.72365	11.2444
	48.2	0.1703	0.3616	0.9175	2.5718	5.8336	9.5605	12.5348							48.2	0.160202	0.349102	0.856202	2.3844	5.2576	8.729	11.2472
	48.3	0.166649	0.359549	0.91615	2.57485	5.83515	9.56285	12.5393							48.3	0.1559	0.348	0.856302	2.3833	5.2588	8.7313	11.2531
	48.4	0.16605	0.35745	0.91755	2.57565	5.83985	9.56575	12.5437							48.4	0.15055	0.34865	0.85505	2.38545	5.26265	8.73625	11.2581
	48.5	0.16635	0.35455	0.91705	2.57805	5.84875	9.56755	12.5467							48.5	0.1502	0.3503	0.8602	2.3888	5.2707	8.7432	11.2644
	48.6	0.16515	0.35635	0.91865	2.58305	5.85205	9.57175	12.548							48.6	0.148	0.3547	0.8641	2.3871	5.2758	8.752	11.2678
	48.7	0.1651	0.3554	0.9199	2.5874	5.8601	9.5845	12.5594							48.7	0.1481	0.3568	0.8672	2.3894	5.286	8.7583	11.2726
	48.8	0.1686	0.3533	0.921601	2.5903	5.8684	9.5911	12.5646							48.8	0.145901	0.357501	0.869702	2.3922	5.2939	8.7676	11.2813
	48.9	0.16375	0.34925	0.91665	2.59535	5.87525	9.59655	12.5718							48.9	0.1483	0.3591	0.8757	2.3993	5.2989	8.7752	11.2895
	49	0.1584	0.3476	0.9123	2.6028	5.8779	9.5983	12.5771							49	0.1456	0.3593	0.8771	2.406	5.3099	8.7827	11.2934
	49.1	0.16015	0.35005	0.91885	2.60985	5.88555	9.60205	12.5827							49.1	0.14095	0.35645	0.87635	2.40915	5.31305	8.78405	11.2944
	49.2	0.157852	0.345752	0.921352	2.60795	5.88945	9.60645	12.5867							49.2	0.14245	0.35635	0.87575	2.41515	5.31855	8.79285	11.3024
	49.3	0.156252	0.341252	0.921153	2.60805	5.89445	9.61185	12.5923							49.3	0.14085	0.36055	0.874151	2.41285	5.32765	8.80025	11.3048
	49.4	0.1581	0.3403	0.9243	2.6123	5.9009	9.6191	12.6008							49.4	0.14205	0.36555	0.87495	2.41885	5.33255	8.80705	11.315
	49.5	0.1545	0.3386	0.9222	2.6113	5.9007	9.6244	12.6034							49.5	0.1459	0.3699	0.8777	2.4257	5.3428	8.8144	11.3233
	49.6	0.14875	0.33095	0.92085	2.61155	5.89875	9.62575	12.6068							49.6	0.14675	0.37455	0.88065	2.43625	5.35115	8.82325	11.3301
	49.7	0.1444	0.3259	0.9209	2.6122	5.9038	9.6302	12.6045							49.7	0.1487	0.3725	0.8878	2.4439	5.3594	8.8305	11.3393
	49.8	0.14065	0.32375	0.92055	2.61745	5.90485	9.63725	12.6086							49.8	0.14585	0.37395	0.88995	2.44915	5.36665	8.83435	11.3476
	49.9	0.1386	0.3253	0.9207	2.6206	5.911	9.6464	12.6111							49.9	0.14775	0.37445	0.89305	2.45515	5.37395	8.83615	11.3571
	50	0.1361	0.3261	0.9179	2.6248	5.9161	9.6453	12.6159							50	0.1484	0.3748	0.8924	2.4545	5.3817	8.8448	11.3616
	50.1	0.1375	0.3294	0.9175	2.6333	5.9232	9.6548	12.6203							50.1	0.1515	0.3707	0.8918	2.4554	5.3844	8.8475	11.3663
	50.2	0.133102	0.323902	0.915102	2.6378	5.926	9.6633	12.6234							50.2	0.1529	0.368	0.8961	2.4596	5.3904	8.8583	11.3708
	50.3	0.1297	0.3259	0.9155	2.6414	5.9332	9.6735	12.6327							50.3	0.149499	0.367699	0.894801	2.4678	5.3968	8.8621	11.3724
	50.4	0.1326	0.33	0.9198	2.6462	5.9382	9.6809	12.6396							50.4	0.1483	0.3657	0.899	2.471	5.4021	8.8721	11.3759
	50.5	0.13325	0.33695	0.92435	2.65345	5.94415	9.69125	12.6479							50.5	0.15005	0.36525	0.90085	2.48095	5.41295	8.88075	11.3843
	50.6	0.1361	0.34	0.9238	2.6553	5.9523	9.6935	12.6566							50.6	0.1495	0.3661	0.9027	2.4862	5.4191	8.8844	11.3887
	50.7	0.135249	0.338949	0.923049	2.65995	5.95815	9.69915	12.6662							50.7	0.15175	0.37085	0.90835	2.48785	5.42785	8.88945	11.3938
	50.8	0.136451	0.342551	0.925849	2.66405	5.96495	9.70285	12.6752							50.8	0.150303	0.371003	0.909202	2.4881	5.4317	8.8935	11.3966
	50.9	0.1368	0.3449	0.9255	2.6663	5.972	9.7096	12.6869							50.9	0.15235	0.37465	0.91665	2.49775	5.44005	8.90315	11.4041
	51	0.13495	0.34555	0.92405	2.67245	5.97525	9.71095	12.6919							51	0.15285	0.37915	0.92035	2.50475	5.44905	8.91265	11.411
	51.1	0.13655	0.34375	0.92225	2.68155	5.98235	9.71505	12.6977							51.1	0.14825	0.37685	0.92395	2.50645	5.45505	8.91785	11.4192
	51.2	0.139199	0.349199	0.928399	2.6883	5.99	9.7199	12.7029							51.2	0.144101	0.376301	0.926501	2.5048	5.4631	8.9154	11.4232
	51.3	0.13955	0.35005	0.928451	2.68915	5.99595	9.72225	12.7074							51.3	0.146797	0.375497	0.927501	2.5048	5.4645	8.912	11.4238
	51.4	0.1413	0.3553	0.9295	2.6925	5.9995	9.7273	12.7091							51.4	0.1445	0.3742	0.9287	2.4985	5.4657	8.9125	11.4266
	51.5	0.14165	0.35375	0.92675	2.69305	6.00125	9.73075	12.7135							51.5	0.14345	0.36955	0.92705	2.49555	5.46705	8.91495	11.4315
	51.6	0.1392	0.355	0.9249	2.6999	6.0069	9.739	12.7196							51.6	0.1398	0.3668	0.9258	2.4978	5.472	8.9171	11.4336
	51.7	0.139251	0.355151	0.922751	2.70535	6.01315	9.74545	12.725							51.7	0.1437	0.3624	0.925	2.4967	5.4746	8.9192	11.4371
	51.8	0.13565	0.35765	0.922549	2.71225	6.01855	9.74725	12.7306							51.8	0.141699	0.360199	0.924702	2.4944	5.4774	8.9245	11.4373
	51.9	0.13245	0.35455	0.91995	2.71805	6.02375	9.75105	12.7358							51.9	0.1429	0.3601	0.9226	2.4949	5.4812	8.9286	11.4386
	52	0.1338	0.3531	0.9231	2.7222	6.0276	9.76	12.7427							52	0.14675	0.35765	0.92465	2.50045	5.48265	8.93555	11.4439
	52.1	0.132	0.351	0.9206	2.7299	6.0335	9.7697	12.7444							52.1	0.1429	0.3593	0.9246	2.501	5.487	8.9422	11.4479
	52.2	0.129798	0.353798	0.920998	2.7372	6.0432	9.7818	12.7541							52.2	0.142797	0.363597	0.930197	2.5058	5.4907	8.9468	11.4516
	52.3	0.125649	0.353049	0.921251	2.73895	6.04745	9.78535	12.7587							52.3	0.140698	0.362898	0.932103	2.5092	5.4957	8.9513	11.4555
	52.4	0.12165	0.35255	0.92145	2.73905	6.04735	9.79065	12.767							52.4	0.13975	0.36025	0.92995	2.50725	5.49675	8.95285	11.4606
	52.5	0.12235	0.35365	0.92385	2.74075	6.05425	9.79415	12.7717							52.5	0.14095	0.36125	0.93465	2.50955	5.50415	8.96285	11.468
	52.6	0.12315	0.34955	0.92715	2.74145	6.05925	9.80185	12.7762							52.6	0.142	0.3628	0.9408	2.5162	5.5111	8.9719	11.4787
	52.7	0.1189	0.3463	0.9305	2.7457	6.0654	9.8086	12.7804							52.7	0.147595	0.365695	0.949495	2.5257	5.5206	8.981	11.4887
	52.8	0.113447	0.342447	0.93245	2.74485	6.06545	9.81075	12.7845							52.8	0.148451	0.368151	0.951449	2.52755	5.52595	8.98565	11.4936
	52.9	0.11245	0.34185	0.93755	2.74375	6.06275	9.81435	12.7902							52.9	0.1506	0.37	0.9572	2.5335	5.5311	8.992	11.5007
	53	0.11445	0.34135	0.94495	2.75265	6.06795	9.82225	12.7956							53	0.15475	0.37455	0.96065	2.54045	5.53535	8.99555	11.5086
	53.1	0.11575	0.34505	0.95055	2.76135	6.07745	9.83305	12.8042							53.1	0.15475	0.37885	0.95995	2.54345	5.53505	8.99855	11.51
	53.2	0.1149	0.3457	0.9541	2.7639	6.0818	9.8422	12.8072							53.2	0.15525	0.37365	0.96015	2.54555	5.53575	9.00325	11.5089
	53.3	0.114901	0.347601	0.956798	2.7743	6.0851	9.8499	12.8137							53.3	0.1591	0.377	0.966699	2.5511	5.544	9.0127	11.5165
	53.4	0.1144	0.3474	0.9592	2.7753	6.0916	9.8562	12.8176							53.4	0.161	0.3798	0.968	2.5556	5.5527	9.0146	11.5192
	53.5	0.1115	0.3479	0.9607	2.7772	6.099	9.8673	12.8241							53.5	0.16055	0.38325	0.97185	2.56055	5.56025	9.02115	11.5225
	53.6	0.1134	0.3478	0.9645	2.783	6.1058	9.8743	12.8261							53.6	0.1597	0.3803	0.9721	2.5636	5.5635	9.0245	11.526
	53.7	0.113447	0.354247	0.971147	2.79315	6.11215	9.88135	12.8339							53.7	0.161998	0.380098	0.977698	2.5715	5.5667	9.0286	11.5274
	53.8	0.116998	0.355498	0.974799	2.7969	6.1139	9.8893	12.8364							53.8	0.159801	0.380301	0.979603	2.5747	5.5692	9.0294	11.5332
	53.9	0.11815	0.35305	0.97485	2.79865	6.11615	9.89005	12.8348							53.9	0.15765	0.38455	0.98275	2.57725	5.57335	9.03505	11.5364
	54	0.122	0.3541	0.9813	2.8065	6.1196	9.8962	12.8409							54	0.15295	0.38605	0.97805	2.57285	5.57425	9.03185	11.5377
	54.1	0.1226	0.3535	0.9818	2.8104	6.125	9.8998	12.8463							54.1	0.1494	0.3845	0.9759	2.574	5.5769	9.0346	11.5423
	54.2	0.12575	0.35085	0.98375	2.80795	6.13065	9.90685	12.8497							54.2	0.14885	0.38385	0.97525	2.57885	5.58435	9.04465	11.5454
	54.3	0.12915	0.35405	0.98865	2.81295	6.13935	9.91975	12.859							54.3	0.1537	0.3893	0.981697	2.5833	5.594	9.0534	11.5529
	54.4	0.12925	0.35175	0.98775	2.81565	6.14615	9.92495	12.8614							54.4	0.1557	0.3865	0.9819	2.5897	5.6053	9.0614	11.5602
	54.5	0.1292	0.3487	0.9887	2.8169	6.1545	9.9371	12.8658							54.5	0.157	0.3845	0.9831	2.5929	5.6072	9.0683	11.5617
	54.6	0.13	0.3534	0.9902	2.8213	6.1626	9.9476	12.8719							54.6	0.15875	0.38655	0.98455	2.59945	5.61295	9.07325	11.5682
	54.7	0.13115	0.35145	0.98905	2.82305	6.17045	9.95255	12.8727							54.7	0.161	0.3802	0.984	2.6043	5.6216	9.0791	11.5739
	54.8	0.127448	0.353748	0.99055	2.82985	6.17495	9.95665	12.8751							54.8	0.159599	0.378999	0.9885	2.6102	5.6258	9.0831	11.5769
	54.9	0.12155	0.35675	0.99255	2.83485	6.17985	9.96475	12.8795							54.9	0.16095	0.37945	0.99165	2.60895	5.62915	9.08605	11.5785
	55	0.12315	0.36035	0.99925	2.84355	6.18705	9.97115	12.8854							55	0.1627	0.3789	0.9907	2.6071	5.6325	9.0909	11.5789
	55.1	0.1265	0.3672	1.0024	2.8477	6.1934	9.9783	12.8915							55.1	0.17055	0.37465	0.99645	2.60745	5.63465	9.09995	11.583
	55.2	0.12625	0.36405	0.99835	2.85105	6.19735	9.98625	12.8935							55.2	0.172549	0.377249	0.997949	2.60985	5.64475	9.10665	11.589
	55.3	0.128099	0.363299	1.0037	2.8599	6.2047	9.9892	12.9014							55.3	0.173248	0.378248	0.999149	2.61075	5.65195	9.10865	11.5966
	55.4	0.129	0.3658	1.0052	2.8648	6.2063	9.995	12.9065							55.4	0.16995	0.36915	0.99955	2.61155	5.64975	9.10855	11.6046
	55.5	0.12995	0.36855	1.00725	2.87145	6.21345	10.0017	12.913							55.5	0.16845	0.36905	1.00515	2.61365	5.65375	9.11315	11.6074
	55.6	0.13095	0.37145	1.01295	2.87715	6.22525	10.0072	12.9192							55.6	0.1675	0.3718	1.0105	2.6184	5.6614	9.1195	11.6104
	55.7	0.134	0.3722	1.016	2.8821	6.2335	10.0145	12.9247							55.7	0.16855	0.37175	1.01185	2.61825	5.66195	9.12225	11.6093
	55.8	0.141	0.3764	1.0233	2.8903	6.2418	10.0249	12.9337							55.8	0.1628	0.374	1.0102	2.6188	5.6598	9.1249	11.6094
	55.9	0.1453	0.3761	1.023	2.8949	6.2494	10.0285	12.9354							55.9	0.1633	0.3743	1.01	2.6223	5.6626	9.1285	11.6074
	56	0.1469	0.3733	1.0235	2.8967	6.2524	10.0338	12.938							56	0.15865	0.37095	1.00945	2.62265	5.66725	9.13775	11.6073
	56.1	0.14805	0.37145	1.02645	2.89775	6.26135	10.0466	12.9408							56.1	0.15295	0.36465	1.00945	2.62345	5.66995	9.13935	11.6117
	56.2	0.146201	0.367001	1.0279	2.8985	6.2662	10.0513	12.9441							56.2	0.152848	0.364348	1.01035	2.63095	5.67685	9.14595	11.6184
	56.3	0.146752	0.369952	1.03375	2.90365	6.27685	10.0546	12.9482							56.3	0.147699	0.362999	1.0082	2.6332	5.6833	9.1464	11.6215
	56.4	0.1484	0.3722	1.0365	2.9092	6.2838	10.0586	12.9481							56.4	0.1471	0.3664	1.0089	2.6329	5.687	9.1523	11.6271
	56.5	0.14575	0.36735	1.03705	2.91225	6.29065	10.0647	12.9526							56.5	0.14485	0.36475	1.00805	2.63115	5.69015	9.15415	11.6295
	56.6	0.15055	0.36805	1.04525	2.92025	6.30085	10.0725	12.9589							56.6	0.1435	0.3642	1.015	2.6336	5.6911	9.1567	11.6356
	56.7	0.146003	0.365703	1.0468	2.9252	6.3058	10.0791	12.9591							56.7	0.14615	0.36585	1.01825	2.63305	5.69585	9.16255	11.6428
	56.8	0.14035	0.36435	1.05145	2.92805	6.30635	10.082	12.9599							56.8	0.14385	0.36575	1.01615	2.63775	5.70195	9.16825	11.6466
	56.9	0.13705	0.35815	1.05445	2.93405	6.31225	10.0858	12.9626							56.9	0.1446	0.3663	1.0198	2.6443	5.7081	9.1749	11.6531
	57	0.1333	0.3593	1.0609	2.9403	6.319	10.0914	12.9625							57	0.1378	0.3602	1.0169	2.6459	5.7129	9.1745	11.6528
	57.1	0.13585	0.36005	1.06575	2.94045	6.32185	10.0958	12.9681							57.1	0.1346	0.354	1.0195	2.6476	5.7116	9.177	11.6566
	57.2	0.137199	0.361999	1.0679	2.9437	6.3285	10.1036	12.9756							57.2	0.136601	0.355101	1.0231	2.6528	5.7142	9.1876	11.6614
	57.3	0.1399	0.3626	1.0647	2.9439	6.3291	10.1106	12.9788							57.3	0.140249	0.354749	1.02475	2.65545	5.71685	9.19855	11.6653
	57.4	0.141	0.3641	1.0692	2.9508	6.3395	10.1198	12.9836							57.4	0.13735	0.35405	1.02265	2.65995	5.72185	9.20625	11.6707
	57.5	0.1411	0.3582	1.0662	2.9505	6.3463	10.1234	12.9878							57.5	0.1373	0.3525	1.0241	2.6697	5.7323	9.2153	11.6774
	57.6	0.1376	0.3583	1.0706	2.9552	6.3521	10.1288	12.9951							57.6	0.1361	0.3479	1.0283	2.6751	5.7377	9.2204	11.6818
	57.7	0.136599	0.363199	1.0749	2.9588	6.3569	10.1315	13.0011							57.7	0.137848	0.344548	1.03445	2.67875	5.74355	9.22825	11.6888
	57.8	0.137848	0.363448	1.08095	2.96465	6.36195	10.1387	13.007							57.8	0.13425	0.34815	1.03775	2.68465	5.74625	9.23435	11.6875
	57.9	0.14155	0.36155	1.08255	2.96625	6.36745	10.15	13.0141							57.9	0.13655	0.35185	1.03955	2.68975	5.75295	9.23785	11.6925
	58	0.141	0.361	1.0816	2.963	6.3695	10.1535	13.0121							58	0.13545	0.35155	1.04235	2.69345	5.75745	9.23895	11.6984
	58.1	0.14135	0.36355	1.08255	2.96785	6.37945	10.1598	13.0168							58.1	0.1316	0.3493	1.0431	2.6905	5.7613	9.2385	11.7027
	58.2	0.13855	0.36305	1.08815	2.96895	6.38125	10.1608	13.0205							58.2	0.135852	0.347352	1.04525	2.69545	5.76725	9.24475	11.707
	58.3	0.137802	0.361202	1.0929	2.9696	6.379	10.1644	13.0205							58.3	0.1335	0.3437	1.0407	2.6964	5.7684	9.2487	11.7065
	58.4	0.1451	0.3653	1.095	2.9766	6.3845	10.1721	13.0303							58.4	0.13455	0.34495	1.04205	2.69945	5.77435	9.25755	11.7118
	58.5	0.149	0.3636	1.0994	2.9852	6.3917	10.1757	13.0343							58.5	0.1351	0.3459	1.0451	2.7071	5.782	9.2684	11.7185
	58.6	0.1494	0.3627	1.1018	2.988	6.3972	10.18	13.0402							58.6	0.133	0.3447	1.0458	2.7102	5.7872	9.2704	11.7192
	58.7	0.147699	0.366099	1.1045	2.9951	6.403	10.1871	13.04							58.7	0.1332	0.3445	1.0461	2.7135	5.7907	9.2773	11.7203
	58.8	0.148601	0.372601	1.1065	3.0005	6.4075	10.1957	13.0453							58.8	0.130949	0.336149	1.04645	2.71565	5.78815	9.27985	11.7217
	58.9	0.15185	0.37045	1.10755	3.00525	6.41825	10.2036	13.0511							58.9	0.13045	0.33165	1.04555	2.71575	5.78975	9.28725	11.7238
	59	0.1455	0.371	1.1063	3.0054	6.424	10.2076	13.0548							59	0.12975	0.32945	1.04525	2.71235	5.79465	9.29125	11.7259
	59.1	0.1415	0.3742	1.108	3.01	6.4336	10.2143	13.0591							59.1	0.1253	0.3253	1.0473	2.7125	5.8034	9.2971	11.7263
	59.2	0.141952	0.374652	1.10735	3.01225	6.43805	10.2182	13.063							59.2	0.125397	0.326297	1.0485	2.7191	5.8155	9.3066	11.7359
	59.3	0.146602	0.377102	1.1139	3.0189	6.4492	10.2251	13.0698							59.3	0.128602	0.331402	1.0533	2.7249	5.8219	9.3115	11.742
	59.4	0.1472	0.3802	1.1165	3.0208	6.4625	10.2339	13.079							59.4	0.13015	0.32985	1.05585	2.72965	5.82775	9.31695	11.7461
	59.5	0.1467	0.3832	1.1232	3.0275	6.4679	10.2447	13.0791							59.5	0.13015	0.32845	1.05785	2.73325	5.83185	9.32605	11.7531
	59.6	0.1472	0.3846	1.1254	3.0293	6.4706	10.2502	13.0794							59.6	0.12395	0.32515	1.05495	2.73705	5.83325	9.32975	11.7537
	59.7	0.14685	0.38405	1.12495	3.03125	6.47705	10.2558	13.0835							59.7	0.123649	0.327049	1.05425	2.74095	5.84005	9.33915	11.7559
	59.8	0.1538	0.3849	1.128	3.0329	6.4864	10.2629	13.0917							59.8	0.12055	0.32765	1.05175	2.73965	5.84435	9.34515	11.7612
	59.9	0.1536	0.3876	1.1255	3.0358	6.4989	10.269	13.0998							59.9	0.1246	0.3294	1.0539	2.7429	5.8538	9.3528	11.7692
	60	0.1523	0.3896	1.1274	3.0406	6.5042	10.2752	13.104							60	0.12465	0.32635	1.05305	2.74365	5.85755	9.35755	11.7713
	60.1	0.15335	0.38795	1.12545	3.04125	6.51055	10.2783	13.1055							60.1	0.12715	0.32665	1.05655	2.74845	5.86485	9.36565	11.7773
	60.2	0.153551	0.388351	1.12415	3.04425	6.51125	10.2867	13.1101							60.2	0.12855	0.32795	1.05825	2.75065	5.87155	9.37135	11.7835
	60.3	0.149451	0.389851	1.12605	3.04975	6.51715	10.2883	13.1169							60.3	0.130401	0.326101	1.0594	2.7539	5.8777	9.3728	11.7904
	60.4	0.1478	0.3921	1.1301	3.0572	6.5285	10.2921	13.1211							60.4	0.12895	0.32225	1.06015	2.76025	5.88685	9.37825	11.7951
	60.5	0.14895	0.39315	1.13475	3.06195	6.53595	10.2989	13.1266							60.5	0.1335	0.3272	1.06	2.7638	5.891	9.3841	11.7984
	60.6	0.15155	0.39975	1.13805	3.06785	6.54185	10.3024	13.1309							60.6	0.13305	0.33005	1.05935	2.76725	5.89855	9.38495	11.805
	60.7	0.149049	0.401249	1.14245	3.07145	6.54775	10.3056	13.1346							60.7	0.129	0.3287	1.0596	2.7667	5.9029	9.3879	11.807
	60.8	0.14745	0.39985	1.14445	3.07485	6.55315	10.3066	13.1424							60.8	0.1247	0.3314	1.0601	2.772	5.9074	9.3935	11.8141
	60.9	0.1489	0.3978	1.1471	3.0757	6.5584	10.309	13.1462							60.9	0.1246	0.33	1.0566	2.7691	5.9099	9.4003	11.8213
	61	0.15345	0.40055	1.15295	3.07995	6.56585	10.3118	13.1548							61	0.1205	0.328	1.0525	2.7725	5.9163	9.4068	11.8274
	61.1	0.1535	0.3997	1.1526	3.0808	6.5699	10.3164	13.1545							61.1	0.1161	0.3276	1.0526	2.7803	5.9221	9.4077	11.8322
	61.2	0.153752	0.397352	1.15695	3.08465	6.57665	10.3219	13.1558							61.2	0.11555	0.33425	1.05315	2.78755	5.93135	9.41215	11.8379
	61.3	0.153249	0.398749	1.15575	3.08295	6.58425	10.3258	13.1567							61.3	0.115501	0.338901	1.057	2.7941	5.9369	9.4159	11.8443
	61.4	0.1529	0.3992	1.1535	3.0817	6.5853	10.3348	13.152							61.4	0.1157	0.3377	1.0602	2.7992	5.9407	9.4209	11.8426
	61.5	0.15155	0.39715	1.15645	3.08415	6.59865	10.339	13.1555							61.5	0.11845	0.34045	1.06105	2.80805	5.95095	9.42515	11.844
	61.6	0.15055	0.39575	1.15645	3.08285	6.60525	10.3416	13.1571							61.6	0.11985	0.33945	1.05815	2.81545	5.95875	9.43075	11.8489
	61.7	0.151548	0.395748	1.15885	3.08775	6.61255	10.3493	13.1619							61.7	0.119502	0.332902	1.0558	2.8165	5.9594	9.4357	11.8544
	61.8	0.150599	0.395599	1.158	3.0924	6.6195	10.3597	13.166							61.8	0.115299	0.329399	1.0558	2.8178	5.9658	9.4423	11.8594
	61.9	0.1467	0.3902	1.1533	3.0931	6.6252	10.3635	13.1665							61.9	0.12065	0.33155	1.05715	2.81915	5.97515	9.45075	11.8658
	62	0.1479	0.3937	1.1596	3.0997	6.6329	10.3725	13.1743							62	0.12115	0.33725	1.05905	2.82235	5.98055	9.45735	11.8743
	62.1	0.1436	0.3983	1.1635	3.109	6.6407	10.3779	13.1812							62.1	0.1232	0.3369	1.059	2.8233	5.9839	9.4629	11.8762
	62.2	0.145651	0.399151	1.16505	3.11405	6.64245	10.3813	13.1863							62.2	0.127199	0.338799	1.0622	2.8255	5.9896	9.4657	11.8791
	62.3	0.147498	0.400998	1.1697	3.1211	6.6473	10.3893	13.1921							62.3	0.123248	0.335548	1.06005	2.82555	5.98985	9.46505	11.8769
	62.4	0.1444	0.397	1.1691	3.1229	6.6463	10.396	13.1937							62.4	0.1255	0.3367	1.0612	2.8294	5.9936	9.4721	11.8833
	62.5	0.1458	0.3952	1.1718	3.1254	6.6539	10.4005	13.2012							62.5	0.12745	0.33265	1.05745	2.82935	5.99755	9.47415	11.8879
	62.6	0.1468	0.3959	1.1735	3.1318	6.6599	10.4058	13.2063							62.6	0.12865	0.33515	1.05875	2.83505	6.00165	9.47895	11.89
	62.7	0.140653	0.390253	1.17135	3.13085	6.66255	10.4098	13.2066							62.7	0.125103	0.334103	1.0503	2.8337	6.0061	9.483	11.8869
	62.8	0.14475	0.39165	1.17115	3.13635	6.66725	10.4174	13.2109							62.8	0.124552	0.331552	1.05165	2.84395	6.01245	9.49015	11.8889
	62.9	0.15	0.3953	1.1747	3.1448	6.6762	10.4239	13.2165							62.9	0.1271	0.3312	1.0532	2.849	6.0176	9.4941	11.895
	63	0.1484	0.3987	1.1735	3.1459	6.6796	10.4297	13.2219							63	0.1263	0.3317	1.0513	2.8502	6.0222	9.4968	11.8963
	63.1	0.15025	0.39565	1.16695	3.15065	6.68225	10.433	13.2236							63.1	0.1323	0.3346	1.0567	2.8527	6.0272	9.5037	11.9075
	63.2	0.146103	0.391103	1.1635	3.1525	6.6856	10.4387	13.222							63.2	0.1346	0.3376	1.0556	2.8557	6.0356	9.5085	11.9118
	63.3	0.148399	0.392699	1.165	3.1557	6.6893	10.4442	13.2236							63.3	0.135999	0.335399	1.0541	2.8582	6.0422	9.5096	11.9147
	63.4	0.14935	0.39325	1.16985	3.16205	6.69945	10.4479	13.2296							63.4	0.13565	0.33195	1.05285	2.85905	6.04555	9.51195	11.9201
	63.5	0.1486	0.3914	1.1695	3.1609	6.7004	10.4517	13.2306							63.5	0.1335	0.3321	1.0563	2.8588	6.0488	9.5176	11.9248
	63.6	0.15015	0.39635	1.17635	3.16705	6.70385	10.4587	13.2325							63.6	0.1326	0.3309	1.0579	2.8605	6.0538	9.5197	11.928
	63.7	0.15275	0.40255	1.18105	3.17205	6.71095	10.4648	13.2309							63.7	0.1342	0.3355	1.0543	2.8623	6.0607	9.5246	11.9311
	63.8	0.157699	0.398899	1.1826	3.1753	6.7189	10.4715	13.2329							63.8	0.131399	0.341699	1.0508	2.8671	6.0623	9.5299	11.9362
	63.9	0.15755	0.39995	1.17965	3.18015	6.72505	10.4769	13.2348							63.9	0.12845	0.34215	1.04885	2.86825	6.06975	9.53085	11.9463
	64	0.16075	0.40225	1.18575	3.18815	6.73425	10.4822	13.2357							64	0.12475	0.34345	1.04945	2.87475	6.07775	9.53645	11.9499
	64.1	0.16625	0.40105	1.19215	3.19575	6.74345	10.492	13.2425							64.1	0.12235	0.34135	1.04495	2.87645	6.08055	9.54355	11.9511
	64.2	0.170398	0.404698	1.1941	3.2029	6.7498	10.5004	13.2483							64.2	0.120601	0.341901	1.0439	2.8828	6.0819	9.5486	11.9557
	64.3	0.175152	0.409652	1.19225	3.20705	6.75485	10.5035	13.253							64.3	0.1163	0.3368	1.0425	2.8838	6.0823	9.5471	11.9578
	64.4	0.17715	0.41225	1.19605	3.21625	6.76865	10.5119	13.2595							64.4	0.11685	0.33565	1.04555	2.88825	6.09255	9.55235	11.9641
	64.5	0.1751	0.4095	1.1963	3.218	6.7741	10.5173	13.257							64.5	0.1183	0.3354	1.0491	2.8896	6.0963	9.557	11.9682
	64.6	0.178	0.4135	1.1964	3.2219	6.7792	10.5264	13.2596							64.6	0.1246	0.3386	1.0551	2.8903	6.1078	9.5633	11.974
	64.7	0.17995	0.41345	1.19285	3.22825	6.78155	10.5337	13.2615							64.7	0.127499	0.342299	1.0571	2.895	6.1152	9.5712	11.983
	64.8	0.182649	0.413449	1.19185	3.22865	6.78735	10.5379	13.2697							64.8	0.130501	0.348301	1.0578	2.8987	6.1208	9.5775	11.9898
	64.9	0.1839	0.4046	1.1917	3.2241	6.7899	10.5403	13.2738							64.9	0.1301	0.3513	1.0548	2.9	6.1314	9.5814	11.9943
	65	0.1854	0.4067	1.1952	3.2279	6.7932	10.5431	13.2754							65	0.12475	0.34905	1.05335	2.90315	6.13945	9.58515	11.9985
	65.1	0.18955	0.40925	1.19975	3.23565	6.79895	10.552	13.2818							65.1	0.1211	0.3478	1.0496	2.9077	6.1458	9.5868	12.0022
	65.2	0.191499	0.407999	1.1989	3.2351	6.8003	10.5586	13.2857							65.2	0.124648	0.354248	1.05225	2.91265	6.14925	9.59555	12.0108
	65.3	0.19105	0.40355	1.20045	3.23635	6.80285	10.5612	13.2853							65.3	0.127649	0.351749	1.05305	2.91435	6.15465	9.59835	12.0162
	65.4	0.18855	0.40045	1.20035	3.23925	6.80725	10.5669	13.29							65.4	0.12595	0.34755	1.04735	2.91675	6.15845	9.59975	12.0224
	65.5	0.18705	0.39655	1.20015	3.24305	6.80695	10.5684	13.2875							65.5	0.1236	0.3476	1.0462	2.9178	6.1613	9.6013	12.0258
	65.6	0.1849	0.3985	1.1963	3.2487	6.8091	10.5705	13.2939							65.6	0.12445	0.35035	1.04785	2.92195	6.16675	9.60895	12.0306
	65.7	0.192099	0.400599	1.2013	3.2579	6.8183	10.5792	13.3028							65.7	0.131596	0.355296	1.0533	2.9251	6.1743	9.614	12.0442
	65.8	0.1913	0.4026	1.2059	3.2652	6.8278	10.5841	13.3084							65.8	0.135299	0.355399	1.0569	2.9308	6.1805	9.6175	12.0537
	65.9	0.18705	0.39915	1.20675	3.26585	6.83455	10.5888	13.3118							65.9	0.13665	0.35255	1.05825	2.93665	6.18585	9.62205	12.0568
	66	0.18275	0.39545	1.21215	3.26755	6.83575	10.5902	13.3162							66	0.13345	0.35135	1.05725	2.94095	6.18835	9.62445	12.0585
	66.1	0.1819	0.3931	1.2164	3.2743	6.836	10.5958	13.3208							66.1	0.13365	0.35215	1.06035	2.94575	6.19315	9.62515	12.0654
	66.2	0.182249	0.395549	1.21945	3.27575	6.84165	10.6037	13.3272							66.2	0.133051	0.355651	1.06245	2.95215	6.19875	9.62895	12.072
	66.3	0.183102	0.399102	1.2246	3.2818	6.8512	10.6112	13.3322							66.3	0.133249	0.356249	1.06495	2.95575	6.20245	9.63235	12.0755
	66.4	0.1838	0.4002	1.2299	3.2836	6.8562	10.6181	13.3352							66.4	0.1314	0.3586	1.0672	2.9598	6.2025	9.6383	12.0776
	66.5	0.18365	0.39865	1.23345	3.28625	6.85955	10.6226	13.3367							66.5	0.13415	0.35975	1.06595	2.96405	6.20315	9.64195	12.0833
	66.6	0.18605	0.39995	1.23505	3.29035	6.86385	10.6252	13.3413							66.6	0.1277	0.3605	1.0698	2.9658	6.2082	9.6452	12.0882
	66.7	0.18555	0.40105	1.23715	3.29355	6.86655	10.6321	13.3466							66.7	0.128051	0.362051	1.07185	2.96485	6.21425	9.65005	12.0872
	66.8	0.18675	0.39695	1.23825	3.29395	6.86965	10.6362	13.3483							66.8	0.131948	0.361548	1.07105	2.97085	6.21665	9.65555	12.0913
	66.9	0.1923	0.3973	1.2399	3.2978	6.8751	10.6442	13.3521							66.9	0.1323	0.362	1.0739	2.9705	6.2209	9.6564	12.0924
	67	0.19455	0.39625	1.23835	3.30015	6.88255	10.6518	13.3522							67	0.1335	0.3668	1.0792	2.977	6.2272	9.6606	12.0968
	67.1	0.196	0.3972	1.2376	3.3077	6.8882	10.6591	13.3539							67.1	0.13355	0.36665	1.08355	2.98075	6.23055	9.66265	12.1002
	67.2	0.199949	0.396949	1.23985	3.31375	6.89675	10.6654	13.3573							67.2	0.13615	0.36605	1.08205	2.98465	6.23355	9.66925	12.1067
	67.3	0.202251	0.396251	1.24185	3.31625	6.89895	10.6732	13.3645							67.3	0.133301	0.365601	1.0833	2.9848	6.2351	9.6731	12.1125
	67.4	0.20305	0.39765	1.24875	3.32175	6.90335	10.6768	13.3729							67.4	0.1315	0.3624	1.0878	2.9873	6.2397	9.6794	12.1141
	67.5	0.2034	0.3998	1.2545	3.3282	6.914	10.6879	13.3861							67.5	0.1306	0.3611	1.0853	2.9881	6.2434	9.683	12.1193
	67.6	0.20145	0.40065	1.25625	3.33425	6.91345	10.6937	13.391							67.6	0.1338	0.3637	1.088	2.9897	6.2464	9.6909	12.1246
	67.7	0.202651	0.399351	1.26055	3.34095	6.91745	10.6995	13.3969							67.7	0.1333	0.365	1.0901	2.9911	6.2493	9.6971	12.1255
	67.8	0.2053	0.3987	1.2606	3.3416	6.9171	10.7006	13.3989							67.8	0.1342	0.3716	1.0963	2.9955	6.2564	9.699	12.1288
	67.9	0.2028	0.4018	1.2614	3.3415	6.9241	10.6987	13.4							67.9	0.13825	0.37455	1.09765	3.00025	6.26055	9.70345	12.1353
	68	0.1993	0.4023	1.262	3.3433	6.9268	10.702	13.4008							68	0.13645	0.37235	1.09765	3.00265	6.26535	9.70565	12.1372
	68.1	0.1993	0.3988	1.2606	3.3419	6.9309	10.7069	13.4059							68.1	0.1363	0.3686	1.096	3.0027	6.27	9.7129	12.135
	68.2	0.201501	0.395901	1.2583	3.3425	6.9347	10.7098	13.4089							68.2	0.136999	0.372199	1.0995	3.0089	6.2747	9.7193	12.1441
	68.3	0.194948	0.397848	1.26225	3.34715	6.94225	10.7133	13.4116							68.3	0.1306	0.3712	1.0991	3.015	6.275	9.723	12.1471
	68.4	0.192	0.3983	1.2607	3.3475	6.9497	10.7125	13.4111							68.4	0.13405	0.37255	1.10025	3.01715	6.27965	9.73075	12.1518
	68.5	0.19585	0.40275	1.26455	3.35535	6.95895	10.7182	13.4187							68.5	0.1343	0.3732	1.1028	3.0226	6.2848	9.7337	12.1567
	68.6	0.198	0.4019	1.2668	3.359	6.9609	10.724	13.419							68.6	0.1318	0.3744	1.1088	3.0245	6.2927	9.7383	12.1622
	68.7	0.196598	0.404998	1.2709	3.3656	6.9698	10.7317	13.4235							68.7	0.1278	0.3756	1.1119	3.027	6.302	9.7415	12.1694
	68.8	0.199049	0.406849	1.27425	3.37105	6.97475	10.7331	13.4283							68.8	0.131699	0.380399	1.122	3.0336	6.3106	9.7484	12.1801
	68.9	0.19865	0.40615	1.27755	3.37055	6.98005	10.734	13.4335							68.9	0.13165	0.38265	1.11985	3.03395	6.31495	9.75005	12.1845
	69	0.1977	0.4048	1.274	3.3662	6.9857	10.7368	13.4334							69	0.13035	0.38105	1.11985	3.03575	6.31515	9.75335	12.1866
	69.1	0.19895	0.40635	1.27515	3.37035	6.99275	10.7436	13.4358							69.1	0.1329	0.3837	1.1265	3.0408	6.3209	9.7592	12.1952
	69.2	0.19965	0.40695	1.28125	3.37315	6.99675	10.7488	13.4414							69.2	0.13245	0.38975	1.12735	3.04685	6.32505	9.76655	12.1962
	69.3	0.19825	0.41035	1.28665	3.37565	7.00335	10.7534	13.45							69.3	0.13525	0.39135	1.12885	3.05245	6.33335	9.77395	12.1967
	69.4	0.19445	0.41255	1.29025	3.37785	7.00815	10.7567	13.4557							69.4	0.1334	0.3944	1.1319	3.0567	6.3398	9.7785	12.1997
	69.5	0.1929	0.4162	1.2962	3.3849	7.0141	10.7654	13.462							69.5	0.1327	0.3987	1.1348	3.0628	6.3458	9.7832	12.2058
	69.6	0.1946	0.4222	1.3021	3.3937	7.0242	10.7762	13.4705							69.6	0.13455	0.39715	1.13325	3.06935	6.35235	9.78745	12.211
	69.7	0.1923	0.4215	1.3026	3.3975	7.0298	10.778	13.4764							69.7	0.13565	0.40125	1.13415	3.07355	6.35715	9.79265	12.2132
	69.8	0.189749	0.415649	1.29905	3.39975	7.03305	10.7816	13.4824							69.8	0.13445	0.40425	1.13485	3.07865	6.36165	9.79725	12.2161
	69.9	0.1861	0.4176	1.3003	3.4032	7.0355	10.7822	13.4845							69.9	0.13425	0.40485	1.13775	3.08025	6.36995	9.80065	12.2172
	70	0.1881	0.4212	1.3078	3.4051	7.0441	10.787	13.4915							70	0.14215	0.40315	1.14375	3.08665	6.37635	9.80865	12.2201
	70.1	0.18725	0.42145	1.30625	3.40295	7.04635	10.7902	13.4978							70.1	0.1419	0.399	1.1422	3.0895	6.38	9.8123	12.222
	70.2	0.18225	0.42585	1.30645	3.40795	7.05185	10.7968	13.5059							70.2	0.142248	0.401748	1.14965	3.09365	6.38545	9.81515	12.225
	70.3	0.176152	0.419552	1.30705	3.40755	7.05335	10.7982	13.5053							70.3	0.144902	0.404202	1.1533	3.0946	6.3961	9.8199	12.2262
	70.4	0.17435	0.41685	1.31325	3.40875	7.06245	10.8085	13.5107							70.4	0.14515	0.40985	1.15905	3.09705	6.40365	9.82805	12.2294
	70.5	0.1747	0.42	1.3187	3.4122	7.0694	10.8132	13.5151							70.5	0.14825	0.41525	1.16425	3.09875	6.40895	9.83235	12.2325
	70.6	0.1728	0.4195	1.3217	3.4192	7.0783	10.8124	13.5227							70.6	0.14795	0.41385	1.16475	3.10445	6.41345	9.83765	12.235
	70.7	0.170699	0.418599	1.3219	3.4215	7.0841	10.8156	13.5269							70.7	0.14305	0.41345	1.16345	3.10745	6.41385	9.83985	12.2338
	70.8	0.16815	0.41755	1.32645	3.42355	7.08995	10.8202	13.5332							70.8	0.139948	0.412748	1.16555	3.11065	6.41605	9.84315	12.2369
	70.9	0.16705	0.41675	1.33275	3.42995	7.09475	10.8225	13.5395							70.9	0.1363	0.4079	1.1649	3.1161	6.4184	9.8448	12.2386
	71	0.1692	0.4232	1.3388	3.4372	7.1026	10.8277	13.5431							71	0.1362	0.4108	1.1681	3.1225	6.4213	9.8522	12.2424
	71.1	0.1658	0.4244	1.342	3.4407	7.1045	10.8329	13.5497							71.1	0.13725	0.41545	1.17185	3.12945	6.42625	9.85715	12.2478
	71.2	0.164051	0.419151	1.34235	3.44295	7.10745	10.8338	13.5496							71.2	0.1397	0.4193	1.173	3.1313	6.4282	9.8645	12.2532
	71.3	0.166098	0.421198	1.3449	3.4495	7.1155	10.8407	13.5522							71.3	0.138699	0.415899	1.1701	3.133	6.4315	9.8674	12.2528
	71.4	0.16605	0.42145	1.34445	3.45525	7.12435	10.8484	13.5572							71.4	0.13575	0.41345	1.17145	3.13415	6.43315	9.87425	12.2526
	71.5	0.1613	0.4226	1.345	3.4588	7.1318	10.8498	13.5585							71.5	0.13305	0.41295	1.17445	3.13915	6.44025	9.88635	12.2585
	71.6	0.16505	0.42715	1.34865	3.46175	7.14025	10.8513	13.5655							71.6	0.1336	0.4148	1.175	3.1447	6.4433	9.8912	12.2612
	71.7	0.169302	0.425902	1.3549	3.4638	7.1455	10.8541	13.5691							71.7	0.1332	0.4145	1.1769	3.1521	6.4459	9.8942	12.2665
	71.8	0.162348	0.425048	1.35115	3.46255	7.14575	10.8507	13.57							71.8	0.132198	0.414298	1.1791	3.1567	6.4493	9.8987	12.27
	71.9	0.1597	0.4246	1.3505	3.4634	7.1448	10.8478	13.5724							71.9	0.1294	0.4138	1.1792	3.158	6.4529	9.8981	12.2708
	72	0.1598	0.4255	1.348	3.4713	7.1423	10.8485	13.5735							72	0.13035	0.41685	1.18025	3.16015	6.45895	9.90245	12.2756
	72.1	0.16285	0.42635	1.35025	3.47725	7.14835	10.8579	13.5732							72.1	0.12965	0.42005	1.18275	3.16245	6.46295	9.90585	12.28
	72.2	0.163048	0.430248	1.35145	3.48085	7.16085	10.8656	13.5802							72.2	0.130148	0.422748	1.18605	3.17075	6.47575	9.91655	12.2851
	72.3	0.1605	0.4299	1.3522	3.4848	7.1653	10.8715	13.5802							72.3	0.133449	0.423849	1.19105	3.17435	6.48365	9.92225	12.2903
	72.4	0.16045	0.42565	1.35115	3.48565	7.17035	10.8763	13.5799							72.4	0.13345	0.42775	1.19145	3.18155	6.48795	9.92505	12.2942
	72.5	0.161	0.4263	1.3501	3.49	7.1785	10.8835	13.5794							72.5	0.13465	0.42765	1.19175	3.18165	6.49505	9.92745	12.2935
	72.6	0.16175	0.42915	1.34955	3.49295	7.18505	10.8942	13.5838							72.6	0.1331	0.4279	1.1925	3.182	6.4997	9.9299	12.2934
	72.7	0.159601	0.430601	1.3526	3.4958	7.1891	10.8999	13.584							72.7	0.137349	0.428249	1.18985	3.18795	6.50515	9.94005	12.2977
	72.8	0.158351	0.429251	1.35265	3.49885	7.19205	10.9022	13.5847							72.8	0.13625	0.42565	1.19005	3.19495	6.50965	9.95105	12.3075
	72.9	0.15885	0.43405	1.35395	3.50445	7.19855	10.9067	13.5909							72.9	0.13455	0.42255	1.19045	3.19515	6.51625	9.95385	12.3095
	73	0.1547	0.4384	1.359	3.5119	7.2029	10.9144	13.5988							73	0.1386	0.424	1.1957	3.2025	6.523	9.9612	12.3125
	73.1	0.1538	0.4458	1.3654	3.5177	7.2091	10.9226	13.6047							73.1	0.14225	0.42525	1.19755	3.20795	6.53005	9.97095	12.3194
	73.2	0.152151	0.445951	1.36685	3.51815	7.20925	10.9231	13.6113							73.2	0.141351	0.426951	1.19815	3.21185	6.53485	9.97435	12.32
	73.3	0.149902	0.452402	1.3717	3.5221	7.2132	10.9273	13.62							73.3	0.136552	0.427052	1.20465	3.21035	6.54005	9.97585	12.3207
	73.4	0.1518	0.4555	1.373	3.5265	7.2272	10.9327	13.6247							73.4	0.13615	0.42435	1.20665	3.21335	6.54525	9.98045	12.3218
	73.5	0.1513	0.4582	1.3726	3.528	7.2335	10.9362	13.6281							73.5	0.13365	0.42295	1.20515	3.21785	6.54715	9.98095	12.3271
	73.6	0.1499	0.4637	1.3695	3.5346	7.2395	10.9394	13.6309							73.6	0.13035	0.42435	1.20295	3.22295	6.55505	9.98215	12.3317
	73.7	0.15315	0.46435	1.37025	3.53955	7.24585	10.9462	13.6367							73.7	0.12695	0.42535	1.20455	3.22645	6.56105	9.98565	12.3379
	73.8	0.151249	0.461049	1.36725	3.53735	7.24815	10.9514	13.6364							73.8	0.124851	0.425951	1.20795	3.22575	6.56915	9.98745	12.3448
	73.9	0.1485	0.4618	1.37	3.5451	7.2573	10.957	13.6429							73.9	0.1246	0.4269	1.2105	3.2287	6.5743	9.9919	12.3469
	74	0.1478	0.4595	1.3705	3.5532	7.2626	10.9641	13.6465							74	0.1248	0.4276	1.2118	3.2292	6.5775	9.9946	12.3534
	74.1	0.14965	0.46115	1.37265	3.55585	7.26785	10.968	13.6501							74.1	0.1191	0.4253	1.2112	3.2312	6.5784	9.995	12.3574
	74.2	0.1505	0.4634	1.3738	3.5636	7.2749	10.9722	13.6498							74.2	0.117851	0.426851	1.21575	3.23695	6.58445	9.99915	12.3629
	74.3	0.15305	0.46555	1.38055	3.56855	7.27895	10.9804	13.6547							74.3	0.118401	0.427501	1.2162	3.242	6.5892	9.9986	12.3639
	74.4	0.15695	0.46625	1.37935	3.57105	7.28435	10.9906	13.6595							74.4	0.1217	0.4285	1.2175	3.2458	6.5991	10.0047	12.3701
	74.5	0.1575	0.4683	1.3811	3.5748	7.284	10.9988	13.6659							74.5	0.12445	0.43435	1.22255	3.25155	6.60695	10.0093	12.3798
	74.6	0.15875	0.46855	1.38175	3.57745	7.28915	11.0056	13.6668							74.6	0.126	0.4369	1.2274	3.2525	6.6133	10.0175	12.3834
	74.7	0.157847	0.473447	1.38685	3.58375	7.29985	11.013	13.6737							74.7	0.130799	0.443599	1.2323	3.2602	6.6218	10.0263	12.3888
	74.8	0.1565	0.4711	1.386	3.5858	7.3008	11.0141	13.6743							74.8	0.133049	0.439549	1.23115	3.26505	6.62665	10.0337	12.3924
	74.9	0.1556	0.4717	1.3834	3.587	7.3074	11.0219	13.6762							74.9	0.13245	0.43505	1.22755	3.26675	6.63115	10.0375	12.3967
	75	0.15265	0.47165	1.38725	3.58955	7.31055	11.0263	13.677							75	0.13265	0.43255	1.23185	3.26975	6.63735	10.0439	12.404
	75.1	0.1485	0.4745	1.3916	3.5964	7.3142	11.0305	13.6836							75.1	0.13165	0.43495	1.23485	3.27285	6.64335	10.0522	12.4082
	75.2	0.149649	0.476049	1.39335	3.60105	7.31515	11.0349	13.6854							75.2	0.129001	0.436001	1.2349	3.2746	6.6497	10.0592	12.4142
	75.3	0.150851	0.477951	1.39575	3.60265	7.32135	11.0416	13.6894							75.3	0.1286	0.433	1.2368	3.2771	6.6563	10.0651	12.4192
	75.4	0.15135	0.47765	1.39695	3.60905	7.32855	11.0467	13.6914							75.4	0.12735	0.43415	1.23925	3.27985	6.65785	10.0653	12.4242
	75.5	0.15345	0.47495	1.39895	3.61545	7.33305	11.0535	13.6925							75.5	0.12965	0.43605	1.24275	3.28045	6.66385	10.0735	12.429
	75.6	0.1511	0.4708	1.3925	3.6153	7.3351	11.0557	13.6912							75.6	0.12625	0.43085	1.24105	3.28065	6.66895	10.0778	12.4305
	75.7	0.149552	0.468652	1.39115	3.61765	7.33915	11.0547	13.695							75.7	0.122803	0.426403	1.2407	3.2807	6.6683	10.0796	12.429
	75.8	0.14875	0.46965	1.39395	3.62165	7.34685	11.0647	13.7006							75.8	0.123049	0.421449	1.23875	3.28355	6.67125	10.0808	12.4326
	75.9	0.15225	0.47115	1.39695	3.62435	7.35515	11.0698	13.7047							75.9	0.12115	0.41715	1.23985	3.28555	6.67525	10.0809	12.434
	76	0.15285	0.46815	1.39905	3.62735	7.35905	11.0787	13.7103							76	0.12405	0.42045	1.24075	3.28805	6.68135	10.0892	12.438
	76.1	0.15025	0.46535	1.40205	3.62965	7.36205	11.0832	13.7132							76.1	0.1202	0.4211	1.2412	3.2852	6.683	10.0924	12.4388
	76.2	0.14525	0.46205	1.39895	3.63615	7.36815	11.0864	13.7159							76.2	0.120749	0.425049	1.24665	3.28415	6.68435	10.0999	12.4437
	76.3	0.145749	0.456949	1.40035	3.63685	7.36925	11.0852	13.7139							76.3	0.125749	0.431449	1.24765	3.29045	6.69295	10.1081	12.4542
	76.4	0.1469	0.4613	1.3977	3.6361	7.3747	11.0879	13.717							76.4	0.12475	0.43265	1.24645	3.29575	6.69765	10.1143	12.4589
	76.5	0.1525	0.4649	1.3977	3.6435	7.3779	11.0916	13.7195							76.5	0.12415	0.43465	1.24685	3.30415	6.70255	10.1221	12.4668
	76.6	0.152	0.4601	1.3901	3.6428	7.376	11.0943	13.7209							76.6	0.12575	0.42855	1.24625	3.30865	6.70525	10.1298	12.4739
	76.7	0.152899	0.466099	1.3883	3.6429	7.3765	11.104	13.7194							76.7	0.123349	0.432849	1.24955	3.31315	6.71475	10.1342	12.4809
	76.8	0.15235	0.46865	1.38885	3.64445	7.37965	11.1072	13.7225							76.8	0.121749	0.432449	1.25325	3.31875	6.71735	10.1371	12.4849
	76.9	0.1536	0.4678	1.3917	3.6483	7.3844	11.1116	13.7268							76.9	0.12255	0.43415	1.25525	3.31995	6.71885	10.1403	12.4853
	77	0.1529	0.4657	1.3908	3.6497	7.3878	11.1182	13.7318							77	0.11935	0.43405	1.25645	3.31965	6.72835	10.1404	12.4889
	77.1	0.14855	0.46005	1.39025	3.65155	7.39095	11.1216	13.7344							77.1	0.11885	0.43435	1.25915	3.31925	6.73145	10.1423	12.4912
	77.2	0.1495	0.4607	1.3886	3.6544	7.4006	11.1285	13.7353							77.2	0.12285	0.43385	1.26125	3.32125	6.73635	10.1456	12.497
	77.3	0.150651	0.459551	1.38865	3.65655	7.40835	11.1362	13.7407							77.3	0.123702	0.433602	1.2686	3.3275	6.7405	10.1524	12.5027
	77.4	0.14905	0.46345	1.39405	3.66165	7.41125	11.139	13.7496							77.4	0.1237	0.4365	1.2722	3.3302	6.745	10.1565	12.5096
	77.5	0.14615	0.46635	1.39755	3.66335	7.41285	11.1431	13.7526							77.5	0.12295	0.44175	1.27145	3.33135	6.74705	10.1581	12.5127
	77.6	0.1502	0.4663	1.399	3.665	7.4159	11.1497	13.7578							77.6	0.1225	0.4428	1.2713	3.3309	6.7535	10.1563	12.5158
	77.7	0.145799	0.461599	1.3987	3.6705	7.419	11.1554	13.7615							77.7	0.118651	0.438851	1.27575	3.33245	6.76135	10.1595	12.5179
	77.8	0.1445	0.46	1.399	3.6733	7.4251	11.1591	13.7622							77.8	0.118351	0.434651	1.27645	3.32995	6.76335	10.1613	12.5157
	77.9	0.14285	0.45815	1.40275	3.67635	7.43295	11.1669	13.7623							77.9	0.1216	0.4302	1.2736	3.3316	6.7686	10.1673	12.5132
	78	0.1478	0.4636	1.4069	3.6829	7.4388	11.1789	13.7717							78	0.1243	0.4307	1.2759	3.3366	6.7717	10.1748	12.5172
	78.1	0.14685	0.46605	1.41365	3.68325	7.44465	11.1866	13.7784							78.1	0.126	0.4317	1.2831	3.3409	6.7749	10.1851	12.5229
	78.2	0.148099	0.468199	1.4141	3.6833	7.449	11.1875	13.7817							78.2	0.129848	0.428148	1.28705	3.34405	6.77895	10.1917	12.528
	78.3	0.145751	0.464351	1.41265	3.68375	7.45185	11.1902	13.785							78.3	0.132098	0.425698	1.2875	3.3449	6.7772	10.1954	12.5284
	78.4	0.14475	0.46815	1.41605	3.69305	7.45835	11.1955	13.7937							78.4	0.1287	0.4233	1.2862	3.3478	6.7809	10.2021	12.5308
	78.5	0.1426	0.4741	1.4195	3.7008	7.4628	11.1981	13.7997							78.5	0.1318	0.4186	1.2887	3.3484	6.789	10.2102	12.5312
	78.6	0.1406	0.4739	1.4233	3.7088	7.4665	11.2006	13.8074							78.6	0.136	0.423	1.2942	3.3595	6.7983	10.2199	12.5442
	78.7	0.137153	0.469953	1.42155	3.71105	7.46375	11.1965	13.8078							78.7	0.136049	0.425149	1.29865	3.36515	6.80445	10.2253	12.5469
	78.8	0.139849	0.471149	1.42295	3.71795	7.47135	11.2033	13.812							78.8	0.135248	0.421748	1.29975	3.36755	6.80665	10.2256	12.5483
	78.9	0.13845	0.46915	1.42125	3.72385	7.47815	11.2087	13.8187							78.9	0.13235	0.42245	1.30145	3.36985	6.80965	10.223	12.5483
	79	0.13585	0.46665	1.41835	3.72655	7.48135	11.2119	13.8231							79	0.13465	0.42595	1.30605	3.37445	6.81765	10.2317	12.5552
	79.1	0.13525	0.46395	1.41655	3.72715	7.48565	11.2143	13.8244							79.1	0.13115	0.42345	1.30135	3.37535	6.81565	10.2365	12.5596
	79.2	0.135504	0.457204	1.4117	3.7311	7.4865	11.2127	13.8288							79.2	0.12815	0.42465	1.29955	3.37645	6.82095	10.237	12.5591
	79.3	0.137499	0.455999	1.4146	3.7321	7.4948	11.2178	13.8278							79.3	0.12785	0.42575	1.30315	3.38415	6.82245	10.2439	12.5643
	79.4	0.13625	0.45375	1.41485	3.73585	7.49825	11.2217	13.8285							79.4	0.12965	0.42655	1.30435	3.39015	6.82865	10.2528	12.5691
	79.5	0.13075	0.45215	1.41545	3.74005	7.49595	11.2238	13.8259							79.5	0.13055	0.42775	1.30215	3.38835	6.83285	10.2578	12.573
	79.6	0.1243	0.4503	1.4181	3.7432	7.4962	11.2314	13.8264							79.6	0.13375	0.42885	1.30225	3.38655	6.83705	10.266	12.5731
	79.7	0.123549	0.444649	1.42035	3.74355	7.49905	11.2296	13.8271							79.7	0.138598	0.435298	1.3112	3.3919	6.8429	10.2763	12.5797
	79.8	0.123798	0.445898	1.4212	3.7462	7.5027	11.2327	13.8299							79.8	0.141352	0.435952	1.31125	3.39295	6.84475	10.2794	12.5808
	79.9	0.12295	0.45025	1.42395	3.75535	7.50845	11.2367	13.8325							79.9	0.14345	0.43705	1.31475	3.39835	6.84505	10.2856	12.5818
	80	0.12335	0.45145	1.42565	3.75945	7.51025	11.2426	13.8315							80	0.14185	0.43675	1.31245	3.39955	6.84645	10.2886	12.5871
	80.1	0.12565	0.45465	1.42875	3.75895	7.51225	11.2407	13.837							80.1	0.13785	0.43545	1.31105	3.40245	6.85245	10.2914	12.5888
	80.2	0.125148	0.456548	1.43335	3.76525	7.51805	11.2468	13.8463							80.2	0.1417	0.4378	1.3142	3.4078	6.8601	10.3001	12.5898
	80.3	0.12275	0.45885	1.43475	3.76755	7.52385	11.2466	13.8521							80.3	0.146449	0.436349	1.31555	3.41355	6.86345	10.303	12.5974
	80.4	0.1201	0.4601	1.435	3.768	7.5292	11.2475	13.8542							80.4	0.1464	0.4351	1.3195	3.4172	6.8712	10.3078	12.6056
	80.5	0.12075	0.45905	1.43805	3.77065	7.52855	11.2478	13.8568							80.5	0.15005	0.43885	1.32555	3.41825	6.87515	10.3117	12.6105
	80.6	0.12105	0.45785	1.43895	3.77515	7.53645	11.2515	13.86							80.6	0.14745	0.43765	1.32605	3.41715	6.87805	10.3152	12.6084
	80.7	0.124548	0.462448	1.44195	3.78155	7.54165	11.2571	13.8686							80.7	0.142701	0.436701	1.3208	3.4191	6.8766	10.3166	12.611
	80.8	0.12605	0.45895	1.43345	3.77845	7.53965	11.2596	13.8692							80.8	0.139801	0.435601	1.3164	3.4202	6.8736	10.3188	12.6152
	80.9	0.126	0.4645	1.4346	3.7798	7.5434	11.2695	13.8739							80.9	0.14245	0.44185	1.31875	3.42295	6.87635	10.3253	12.6195
	81	0.12415	0.46825	1.44005	3.78555	7.54855	11.2765	13.8838							81	0.1418	0.4446	1.3211	3.4253	6.8787	10.3314	12.6202
	81.1	0.124	0.4705	1.4435	3.7951	7.5567	11.2829	13.8947							81.1	0.139	0.4448	1.3235	3.4262	6.8826	10.3337	12.6209
	81.2	0.12435	0.47005	1.44545	3.79775	7.55955	11.2912	13.898							81.2	0.137801	0.444601	1.3267	3.4274	6.8903	10.3363	12.6279
	81.3	0.1249	0.4719	1.4508	3.8027	7.5665	11.2979	13.9038							81.3	0.13715	0.44345	1.32615	3.43185	6.89135	10.3407	12.628
	81.4	0.1226	0.4744	1.456	3.8062	7.5711	11.3017	13.9095							81.4	0.13815	0.44615	1.32935	3.43655	6.89465	10.3453	12.6318
	81.5	0.1221	0.4764	1.4586	3.8089	7.5752	11.3064	13.9175							81.5	0.13655	0.44745	1.32905	3.43765	6.89765	10.3518	12.6385
	81.6	0.12215	0.47445	1.45855	3.81085	7.57605	11.3092	13.9217							81.6	0.13495	0.44475	1.32785	3.44165	6.90115	10.3524	12.6447
	81.7	0.12	0.4745	1.4629	3.8135	7.5767	11.3119	13.9266							81.7	0.137547	0.451147	1.33295	3.44605	6.90915	10.3562	12.65
	81.8	0.118599	0.473999	1.466	3.8155	7.5792	11.3185	13.9274							81.8	0.139898	0.463298	1.3361	3.4532	6.9169	10.3619	12.6595
	81.9	0.12085	0.47535	1.46925	3.81995	7.58195	11.3203	13.9302							81.9	0.1394	0.4684	1.3397	3.4585	6.921	10.3689	12.6648
	82	0.1184	0.4776	1.4739	3.826	7.5837	11.3213	13.9373							82	0.1423	0.4748	1.3455	3.4652	6.9287	10.3825	12.6732
	82.1	0.11805	0.48175	1.47485	3.82785	7.58715	11.3205	13.941							82.1	0.14325	0.47615	1.34855	3.47275	6.93545	10.3862	12.6769
	82.2	0.120349	0.485949	1.47215	3.83455	7.58845	11.3253	13.9439							82.2	0.143398	0.479898	1.3508	3.48	6.9446	10.3934	12.688
	82.3	0.125551	0.491751	1.47925	3.83695	7.59275	11.3294	13.9482							82.3	0.144848	0.478348	1.35295	3.48595	6.95315	10.3977	12.6936
	82.4	0.12625	0.49355	1.47735	3.83975	7.59675	11.3335	13.9516							82.4	0.1396	0.4715	1.3527	3.4872	6.9553	10.3982	12.6954
	82.5	0.12725	0.49415	1.48285	3.84455	7.60205	11.3384	13.9546							82.5	0.13905	0.47105	1.35385	3.49205	6.95795	10.4015	12.7012
	82.6	0.1225	0.4935	1.4838	3.8445	7.6059	11.3431	13.9566							82.6	0.1422	0.4694	1.3563	3.4945	6.9616	10.4033	12.7063
	82.7	0.121151	0.495951	1.48645	3.84605	7.60815	11.3435	13.9565							82.7	0.141249	0.474449	1.36125	3.49665	6.97005	10.4065	12.7082
	82.8	0.120551	0.493451	1.49275	3.84995	7.61075	11.3446	13.962							82.8	0.1437	0.4739	1.3585	3.4976	6.9717	10.4092	12.7084
	82.9	0.11835	0.49085	1.49565	3.85425	7.61245	11.3453	13.9624							82.9	0.14875	0.47385	1.35555	3.50045	6.97425	10.4132	12.7104
	83	0.12005	0.49545	1.49715	3.85785	7.61955	11.3488	13.964							83	0.1498	0.4723	1.3541	3.4997	6.9811	10.4169	12.7146
	83.1	0.12095	0.49785	1.49925	3.86365	7.62425	11.3533	13.9641							83.1	0.15205	0.47225	1.35875	3.50025	6.98185	10.4236	12.7196
	83.2	0.125499	0.502599	1.5014	3.8707	7.6271	11.3591	13.9695							83.2	0.150901	0.472801	1.3608	3.5011	6.9867	10.4297	12.7258
	83.3	0.122999	0.500899	1.5052	3.8764	7.6309	11.3615	13.972							83.3	0.1501	0.4726	1.3622	3.501	6.9862	10.4314	12.7295
	83.4	0.12245	0.50415	1.50945	3.88505	7.63345	11.363	13.9724							83.4	0.1537	0.4703	1.3591	3.5024	6.99	10.4343	12.7271
	83.5	0.1226	0.5034	1.51	3.8891	7.6388	11.3681	13.9725							83.5	0.1583	0.4743	1.3638	3.5069	7.0021	10.4429	12.7291
	83.6	0.12345	0.50225	1.51105	3.89575	7.64285	11.3675	13.975							83.6	0.15915	0.47295	1.36525	3.51135	7.01035	10.4461	12.7321
	83.7	0.123749	0.502149	1.51455	3.90235	7.64475	11.3725	13.9791							83.7	0.160501	0.473701	1.3672	3.516	7.0106	10.4518	12.7342
	83.8	0.127352	0.508052	1.51695	3.90605	7.64645	11.3801	13.9822							83.8	0.16375	0.47855	1.36795	3.51995	7.01495	10.4614	12.7444
	83.9	0.13075	0.51025	1.51995	3.91035	7.65165	11.3883	13.9894							83.9	0.1678	0.4846	1.3691	3.5231	7.0242	10.4676	12.7529
	84	0.13235	0.51015	1.52115	3.91715	7.65535	11.3944	13.9966							84	0.16475	0.48845	1.37165	3.52475	7.02905	10.4718	12.7578
	84.1	0.1351	0.5082	1.5232	3.922	7.6629	11.4034	13.9988							84.1	0.15915	0.48875	1.37155	3.51975	7.03185	10.4729	12.7591
	84.2	0.136	0.5067	1.5239	3.927	7.6695	11.411	13.9986							84.2	0.159701	0.491501	1.3698	3.5198	7.0372	10.473	12.7603
	84.3	0.139201	0.509501	1.5281	3.9319	7.6735	11.4175	14.0056							84.3	0.159602	0.495602	1.3729	3.524	7.0472	10.4797	12.7636
	84.4	0.14355	0.51475	1.53225	3.94045	7.68085	11.4232	14.0123							84.4	0.15625	0.49495	1.37355	3.52625	7.04915	10.484	12.7676
	84.5	0.14895	0.51115	1.53355	3.93935	7.68295	11.4252	14.0124							84.5	0.15685	0.49575	1.37565	3.52945	7.05415	10.4836	12.7681
	84.6	0.15155	0.51055	1.53555	3.93845	7.68525	11.4258	14.0109							84.6	0.1545	0.4974	1.3744	3.5303	7.0528	10.4847	12.7724
	84.7	0.157801	0.511401	1.5371	3.9355	7.6888	11.4282	14.015							84.7	0.152051	0.496551	1.37315	3.53045	7.05365	10.4818	12.773
	84.8	0.160199	0.512799	1.5444	3.9365	7.6963	11.4338	14.0199							84.8	0.150899	0.497199	1.3715	3.5342	7.0582	10.4865	12.78
	84.9	0.1597	0.5112	1.5481	3.938	7.6985	11.4333	14.0271							84.9	0.1501	0.4994	1.3763	3.5363	7.064	10.4909	12.7862
	85	0.15965	0.50865	1.54985	3.93845	7.69965	11.4314	14.0237							85	0.1567	0.5004	1.3832	3.5422	7.0695	10.4988	12.791
	85.1	0.1627	0.5113	1.5537	3.9443	7.7028	11.4368	14.0246							85.1	0.155	0.5031	1.3879	3.5422	7.0701	10.4984	12.7921
	85.2	0.167098	0.515598	1.5618	3.9485	7.7106	11.4452	14.0269							85.2	0.1576	0.508	1.3916	3.5456	7.0777	10.499	12.7979
	85.3	0.168096	0.521696	1.5677	3.951	7.7179	11.452	14.0326							85.3	0.159649	0.507049	1.39325	3.54945	7.08015	10.5041	12.8043
	85.4	0.1622	0.5201	1.5666	3.9509	7.7164	11.4525	14.0353							85.4	0.1636	0.5098	1.3961	3.5505	7.087	10.511	12.8138
	85.5	0.16255	0.51705	1.56575	3.94665	7.71685	11.4547	14.0382							85.5	0.16575	0.51165	1.39905	3.55435	7.08905	10.5131	12.8158
	85.6	0.1611	0.5169	1.5694	3.9453	7.7211	11.4572	14.046							85.6	0.1685	0.5169	1.4064	3.5705	7.0942	10.5167	12.8197
	85.7	0.165701	0.515501	1.5719	3.9516	7.725	11.4573	14.0485							85.7	0.169849	0.517149	1.41525	3.58005	7.10315	10.5201	12.826
	85.8	0.168852	0.516752	1.57575	3.95685	7.72965	11.4629	14.0531							85.8	0.166851	0.514751	1.41475	3.57875	7.10385	10.5229	12.831
	85.9	0.16715	0.51685	1.57975	3.96305	7.73245	11.4698	14.0557							85.9	0.1664	0.5156	1.4178	3.5831	7.1097	10.5303	12.8393
	86	0.17025	0.51545	1.58885	3.96705	7.73505	11.4745	14.06							86	0.16715	0.51415	1.41635	3.58685	7.11465	10.5358	12.846
	86.1	0.1715	0.5134	1.5912	3.9658	7.7376	11.4788	14.0628							86.1	0.16795	0.51055	1.41645	3.58825	7.11935	10.5413	12.8464
	86.2	0.1737	0.5133	1.5939	3.9724	7.7421	11.4893	14.0641							86.2	0.170599	0.513599	1.4247	3.5936	7.1271	10.5495	12.8501
	86.3	0.178	0.5158	1.5939	3.975	7.7469	11.4956	14.0651							86.3	0.167849	0.514349	1.42865	3.59355	7.13165	10.5484	12.8543
	86.4	0.17445	0.51425	1.59175	3.97805	7.74545	11.5008	14.0672							86.4	0.1639	0.514	1.4272	3.5919	7.1354	10.5514	12.8551
	86.5	0.1767	0.5166	1.5924	3.9821	7.7526	11.5064	14.0749							86.5	0.1657	0.5178	1.4267	3.5972	7.1402	10.5581	12.8568
	86.6	0.17955	0.51935	1.59475	3.98715	7.76075	11.5104	14.0805							86.6	0.16565	0.51805	1.42055	3.60465	7.14545	10.5639	12.8565
	86.7	0.179499	0.519299	1.5967	3.9906	7.7655	11.5128	14.084							86.7	0.166499	0.518199	1.4226	3.6114	7.1501	10.5707	12.8625
	86.8	0.177201	0.515501	1.5973	3.9899	7.7666	11.5135	14.0828							86.8	0.169451	0.519851	1.42365	3.61375	7.15525	10.5754	12.8662
	86.9	0.1757	0.5182	1.6074	3.9985	7.773	11.5181	14.0895							86.9	0.16765	0.51675	1.42865	3.61695	7.16135	10.5787	12.8656
	87	0.17745	0.51595	1.60965	3.99775	7.77945	11.5155	14.0918							87	0.16685	0.51265	1.43165	3.61965	7.16375	10.5766	12.8695
	87.1	0.18085	0.51485	1.61065	4.00175	7.78095	11.52	14.0883							87.1	0.1674	0.5144	1.4329	3.6247	7.1685	10.5777	12.8783
	87.2	0.181853	0.511953	1.60595	3.99805	7.77875	11.5231	14.083							87.2	0.1722	0.5176	1.4331	3.627	7.1716	10.5838	12.879
	87.3	0.1838	0.5119	1.6058	4.0038	7.7843	11.5252	14.0849							87.3	0.174098	0.517998	1.4328	3.6322	7.1716	10.5852	12.8784
	87.4	0.18755	0.51335	1.60795	4.00635	7.78945	11.5273	14.0889							87.4	0.17545	0.51655	1.43345	3.63575	7.17205	10.5862	12.8791
	87.5	0.1908	0.5141	1.6047	4.0104	7.7923	11.5303	14.0901							87.5	0.1753	0.5147	1.4292	3.6357	7.1739	10.5855	12.8809
	87.6	0.19345	0.51625	1.60275	4.01415	7.79485	11.5331	14.0874							87.6	0.1762	0.5143	1.4266	3.6374	7.1763	10.5893	12.8814
	87.7	0.192901	0.519601	1.6035	4.0159	7.7997	11.5347	14.0921							87.7	0.175701	0.515701	1.4295	3.6403	7.1771	10.5934	12.8795
	87.8	0.198151	0.522951	1.60585	4.01875	7.80445	11.539	14.0949							87.8	0.173347	0.512547	1.42925	3.64325	7.17895	10.5979	12.8809
	87.9	0.20115	0.52455	1.60595	4.02235	7.81105	11.5407	14.1034							87.9	0.1664	0.5077	1.4304	3.6402	7.185	10.5976	12.8795
	88	0.20245	0.52445	1.60735	4.02495	7.81525	11.5443	14.1072							88	0.1669	0.505	1.4318	3.641	7.1898	10.6036	12.8815
	88.1	0.20295	0.52885	1.60735	4.02345	7.82055	11.5519	14.1049							88.1	0.16735	0.50775	1.42845	3.64195	7.19375	10.6006	12.8891
	88.2	0.204747	0.532347	1.61105	4.02985	7.83175	11.5629	14.1092							88.2	0.169152	0.505152	1.42625	3.64085	7.19695	10.6041	12.8968
	88.3	0.206751	0.534251	1.61215	4.03005	7.83865	11.5638	14.1107							88.3	0.167303	0.502603	1.4243	3.6435	7.1959	10.6039	12.8943
	88.4	0.20615	0.53875	1.61485	4.03545	7.84445	11.5686	14.1149							88.4	0.16405	0.50705	1.42455	3.64545	7.19645	10.6038	12.8992
	88.5	0.20535	0.54075	1.62035	4.03945	7.85115	11.5719	14.1201							88.5	0.1625	0.5086	1.4262	3.6478	7.1981	10.6061	12.8978
	88.6	0.20625	0.54005	1.62305	4.03965	7.85505	11.5774	14.1274							88.6	0.1643	0.5074	1.4283	3.6504	7.2008	10.6086	12.8962
	88.7	0.207002	0.540902	1.6243	4.0406	7.8624	11.578	14.1278							88.7	0.165101	0.506401	1.427	3.6485	7.2043	10.6101	12.8951
	88.8	0.205853	0.541253	1.62725	4.04575	7.87075	11.5842	14.1294							88.8	0.165749	0.508049	1.42605	3.64965	7.20465	10.6135	12.8984
	88.9	0.20475	0.53985	1.62955	4.05305	7.88055	11.5926	14.1347							88.9	0.16545	0.50505	1.42795	3.65035	7.20605	10.6146	12.8988
	89	0.20745	0.54155	1.63555	4.05595	7.88885	11.6038	14.1414							89	0.16	0.5057	1.4336	3.6488	7.2137	10.6157	12.9029
	89.1	0.2058	0.5391	1.6366	4.0567	7.8888	11.6082	14.1429							89.1	0.16095	0.50545	1.43295	3.65355	7.21855	10.6185	12.904
	89.2	0.2047	0.5404	1.6365	4.0578	7.8936	11.6103	14.1461							89.2	0.1625	0.5088	1.4308	3.6579	7.2239	10.6227	12.9074
	89.3	0.205101	0.542301	1.6383	4.0574	7.8985	11.6122	14.1459							89.3	0.166101	0.511301	1.434	3.6703	7.2338	10.6245	12.9119
	89.4	0.21045	0.54875	1.64435	4.05785	7.90405	11.6151	14.1539							89.4	0.16405	0.51125	1.43915	3.67845	7.24425	10.6282	12.915
	89.5	0.21295	0.55095	1.64565	4.06085	7.91075	11.619	14.1617							89.5	0.1603	0.5116	1.4418	3.6834	7.249	10.6303	12.9182
	89.6	0.2103	0.547	1.6455	4.0614	7.9147	11.6173	14.1632							89.6	0.15765	0.51005	1.43985	3.68965	7.24585	10.6277	12.923
	89.7	0.20975	0.54415	1.64655	4.05785	7.91785	11.6224	14.1675							89.7	0.15895	0.51095	1.44285	3.69265	7.24395	10.6268	12.9269
	89.8	0.21215	0.54595	1.64675	4.05845	7.92515	11.626	14.1704							89.8	0.1591	0.5132	1.4468	3.6967	7.2495	10.6255	12.9263
	89.9	0.2114	0.542	1.6482	4.0583	7.9305	11.6266	14.1711							89.9	0.1586	0.515	1.4521	3.7017	7.2547	10.6274	12.9271
	90	0.20895	0.54205	1.64625	4.06155	7.93265	11.6254	14.172							90	0.1533	0.5138	1.4535	3.7042	7.2555	10.6271	12.9266
	90.1	0.2105	0.5457	1.647	4.0577	7.9387	11.6273	14.1722							90.1	0.1566	0.5109	1.4545	3.7106	7.257	10.6271	12.9287
	90.2	0.204752	0.546052	1.64475	4.05365	7.93785	11.6231	14.1706							90.2	0.156399	0.510799	1.4564	3.7181	7.2602	10.6294	12.9342
	90.3	0.204849	0.547949	1.64445	4.05665	7.93945	11.622	14.1736							90.3	0.154346	0.507046	1.45455	3.72275	7.26185	10.6295	12.9366
	90.4	0.19995	0.55065	1.64355	4.06245	7.94315	11.6209	14.1748							90.4	0.15485	0.50735	1.45515	3.72475	7.26185	10.6292	12.9408
	90.5	0.198	0.5527	1.6448	4.0664	7.941	11.6207	14.1773							90.5	0.15365	0.51095	1.45395	3.72545	7.26745	10.6311	12.9437
	90.6	0.19815	0.55625	1.64515	4.07115	7.94205	11.6233	14.1812							90.6	0.15265	0.51495	1.45475	3.72865	7.27515	10.6397	12.9505
	90.7	0.198699	0.554499	1.6499	4.0741	7.9463	11.6283	14.1877							90.7	0.1506	0.515	1.4598	3.7333	7.2815	10.6448	12.9583
	90.8	0.194248	0.555148	1.64595	4.07945	7.94855	11.6287	14.191							90.8	0.1456	0.5161	1.4604	3.736	7.285	10.6516	12.957
	90.9	0.19425	0.55855	1.64205	4.08575	7.94765	11.6317	14.1942							90.9	0.1441	0.5186	1.4656	3.7386	7.2875	10.6555	12.956
	91	0.1949	0.5612	1.6399	4.0861	7.9463	11.6352	14.1916							91	0.1406	0.5181	1.4636	3.7407	7.291	10.6557	12.9563
	91.1	0.1992	0.5669	1.6471	4.0869	7.9548	11.6439	14.1985							91.1	0.1407	0.5193	1.4654	3.7444	7.2945	10.6574	12.9608
	91.2	0.197949	0.567049	1.65075	4.08685	7.95905	11.6483	14.2045							91.2	0.14215	0.51885	1.46455	3.75185	7.30005	10.6635	12.9654
	91.3	0.192748	0.563448	1.64585	4.08855	7.96055	11.647	14.2073							91.3	0.140749	0.514749	1.46485	3.75345	7.30205	10.6676	12.9653
	91.4	0.19145	0.56485	1.64355	4.08685	7.95865	11.6486	14.2072							91.4	0.13765	0.51635	1.46725	3.75405	7.30335	10.6686	12.9661
	91.5	0.19695	0.56795	1.64425	4.09195	7.96375	11.6557	14.2093							91.5	0.13785	0.51775	1.46635	3.75945	7.30815	10.6707	12.9663
	91.6	0.19765	0.56725	1.64485	4.09685	7.96805	11.6522	14.2106							91.6	0.13805	0.51775	1.46295	3.76095	7.31105	10.6751	12.9724
	91.7	0.20365	0.56525	1.64515	4.10175	7.97495	11.6566	14.2152							91.7	0.135	0.5173	1.4608	3.7562	7.3152	10.6787	12.9805
	91.8	0.206751	0.572951	1.64735	4.10535	7.98055	11.6647	14.2214							91.8	0.135698	0.519498	1.455	3.7583	7.3216	10.6846	12.9858
	91.9	0.2056	0.5743	1.6489	4.1098	7.9822	11.6709	14.226							91.9	0.1385	0.5158	1.4571	3.764	7.327	10.6871	12.9854
	92	0.2068	0.5754	1.6466	4.1087	7.9836	11.6715	14.2292							92	0.1442	0.5172	1.4598	3.7694	7.3314	10.6881	12.9865
	92.1	0.20455	0.57555	1.63845	4.10615	7.98765	11.6709	14.2292							92.1	0.14585	0.51845	1.46015	3.77025	7.33315	10.6848	12.9871
	92.2	0.204801	0.574701	1.6395	4.1102	7.9918	11.6723	14.2358							92.2	0.147	0.5252	1.4653	3.7718	7.3367	10.6884	12.9937
	92.3	0.2056	0.5778	1.6421	4.1137	7.9977	11.6777	14.2462							92.3	0.149802	0.522802	1.4623	3.7748	7.3338	10.6891	12.9978
	92.4	0.2026	0.5735	1.642	4.1147	7.9957	11.6794	14.2466							92.4	0.15425	0.52305	1.45805	3.78085	7.33495	10.6961	13.0037
	92.5	0.2047	0.5724	1.6469	4.1147	8.001	11.6795	14.2462							92.5	0.1524	0.5231	1.4596	3.7835	7.3369	10.6967	13.0054
	92.6	0.20645	0.57375	1.65035	4.11705	8.00175	11.685	14.2457							92.6	0.15145	0.52115	1.46195	3.78045	7.34045	10.6954	13.0072
	92.7	0.206402	0.575302	1.6488	4.1194	8.0051	11.689	14.2467							92.7	0.149648	0.520748	1.46815	3.78075	7.34525	10.6965	13.016
	92.8	0.209501	0.578501	1.6529	4.1213	8.0131	11.6977	14.249							92.8	0.1454	0.5207	1.4708	3.7821	7.3481	10.6958	13.017
	92.9	0.2079	0.58	1.6562	4.1223	8.021	11.7025	14.2489							92.9	0.14675	0.52275	1.47275	3.78875	7.35255	10.7015	13.0205
	93	0.20825	0.58075	1.65325	4.12075	8.02575	11.7077	14.2503							93	0.1482	0.5225	1.4696	3.7926	7.3541	10.7042	13.0226
	93.1	0.21005	0.58305	1.65505	4.12465	8.02975	11.7117	14.254							93.1	0.14465	0.51965	1.46965	3.79355	7.35765	10.7065	13.0238
	93.2	0.209201	0.583901	1.6551	4.1247	8.0324	11.71	14.2569							93.2	0.144702	0.516902	1.4681	3.794	7.36	10.7071	13.0212
	93.3	0.21015	0.58785	1.65975	4.12935	8.03925	11.7139	14.2635							93.3	0.144448	0.521448	1.47175	3.80205	7.36655	10.7099	13.0284
	93.4	0.20815	0.58965	1.66345	4.13095	8.04265	11.7164	14.2672							93.4	0.13955	0.52045	1.46995	3.80195	7.36975	10.7111	13.0324
	93.5	0.20585	0.59165	1.66085	4.13365	8.04295	11.7211	14.2688							93.5	0.139	0.5258	1.4746	3.8044	7.3792	10.7165	13.0368
	93.6	0.2023	0.5922	1.6604	4.1337	8.0421	11.7229	14.2701							93.6	0.13865	0.52635	1.47785	3.80415	7.38575	10.7179	13.0396
	93.7	0.199949	0.592049	1.66395	4.13695	8.04665	11.7267	14.2764							93.7	0.13805	0.52735	1.48275	3.80895	7.39485	10.7179	13.0464
	93.8	0.198048	0.588748	1.66645	4.13685	8.05025	11.7301	14.2769							93.8	0.1358	0.5275	1.481	3.8125	7.3973	10.7194	13.0522
	93.9	0.1949	0.5865	1.6649	4.1363	8.0525	11.7325	14.2771							93.9	0.137	0.5299	1.4813	3.8189	7.3974	10.7224	13.0532
	94	0.194	0.5875	1.6671	4.1395	8.0529	11.7369	14.2731							94	0.14615	0.53115	1.48085	3.82655	7.39895	10.7276	13.0576
	94.1	0.19575	0.58765	1.66655	4.13825	8.05445	11.7374	14.2744							94.1	0.1487	0.5353	1.4855	3.8305	7.4015	10.7288	13.0599
	94.2	0.1975	0.5818	1.6669	4.1425	8.0564	11.7402	14.2776							94.2	0.152699	0.532099	1.4929	3.8337	7.4003	10.7342	13.0574
	94.3	0.195898	0.579598	1.667	4.1405	8.057	11.7395	14.2773							94.3	0.150599	0.534499	1.4995	3.8367	7.4014	10.7337	13.0606
	94.4	0.19175	0.57555	1.66935	4.14095	8.05625	11.7435	14.2798							94.4	0.15155	0.53805	1.50195	3.83875	7.40535	10.736	13.0679
	94.5	0.1894	0.5731	1.6706	4.1431	8.0602	11.7491	14.2812							94.5	0.1543	0.5401	1.5046	3.8429	7.4075	10.74	13.0698
	94.6	0.1894	0.5738	1.6669	4.1437	8.0604	11.7518	14.2822							94.6	0.1565	0.5432	1.509	3.8487	7.4117	10.746	13.0763
	94.7	0.1864	0.5739	1.6658	4.1484	8.0618	11.7529	14.28							94.7	0.150652	0.544352	1.50955	3.84405	7.41285	10.7477	13.0803
	94.8	0.186801	0.572001	1.6682	4.1529	8.0601	11.7576	14.287							94.8	0.149399	0.546899	1.5079	3.8476	7.4173	10.7489	13.0852
	94.9	0.1895	0.573	1.67	4.1531	8.0613	11.7615	14.2946							94.9	0.1504	0.5464	1.5087	3.8538	7.4224	10.7482	13.0891
	95	0.18955	0.57685	1.67005	4.15035	8.06125	11.7639	14.2954							95	0.15115	0.54725	1.50995	3.85995	7.42745	10.7553	13.0965
	95.1	0.1877	0.5773	1.6664	4.1488	8.0644	11.7633	14.2942							95.1	0.155	0.5468	1.506	3.8653	7.4295	10.7622	13.0994
	95.2	0.191599	0.578799	1.6682	4.1493	8.0675	11.7657	14.2954							95.2	0.153651	0.546451	1.51275	3.86745	7.43045	10.7685	13.1073
	95.3	0.196999	0.583099	1.6698	4.1492	8.0685	11.7697	14.2968							95.3	0.152949	0.543549	1.51155	3.86995	7.43195	10.7693	13.1098
	95.4	0.19625	0.58215	1.67495	4.14965	8.07005	11.7709	14.2997							95.4	0.1552	0.5426	1.5096	3.8686	7.4339	10.7731	13.1108
	95.5	0.19405	0.57655	1.67475	4.15085	8.06945	11.7748	14.2965							95.5	0.1536	0.5439	1.5062	3.8661	7.4318	10.7741	13.1093
	95.6	0.18955	0.57255	1.67385	4.15065	8.07075	11.7794	14.2934							95.6	0.15495	0.54445	1.50955	3.86865	7.43385	10.776	13.1161
	95.7	0.190052	0.574052	1.67555	4.15435	8.07395	11.7842	14.2892							95.7	0.154899	0.541299	1.5107	3.8685	7.4375	10.7839	13.1174
	95.8	0.195849	0.578049	1.67755	4.16235	8.08065	11.7891	14.2874							95.8	0.157499	0.541299	1.5132	3.8723	7.4444	10.7929	13.1215
	95.9	0.1907	0.5767	1.6759	4.1656	8.0838	11.7885	14.2864							95.9	0.15905	0.53995	1.51285	3.87225	7.44665	10.7969	13.1279
	96	0.1918	0.5788	1.6787	4.1699	8.0868	11.7894	14.2917							96	0.15565	0.53795	1.50895	3.86855	7.44995	10.7996	13.1262
	96.1	0.1935	0.5826	1.6792	4.1681	8.0925	11.7943	14.2934							96.1	0.15885	0.53855	1.51185	3.87295	7.45475	10.8038	13.1321
	96.2	0.193901	0.583001	1.6791	4.1744	8.0912	11.7955	14.2966							96.2	0.159599	0.543599	1.516	3.8763	7.4602	10.8115	13.14
	96.3	0.196701	0.585301	1.6814	4.1808	8.096	11.8024	14.2994							96.3	0.163251	0.546751	1.51865	3.87995	7.46745	10.8173	13.1422
	96.4	0.19765	0.58835	1.68165	4.18415	8.10295	11.8068	14.3021							96.4	0.1641	0.55	1.5238	3.8827	7.4734	10.8221	13.1484
	96.5	0.1948	0.5863	1.683	4.1876	8.108	11.8108	14.3017							96.5	0.1607	0.5489	1.5208	3.8844	7.4754	10.8229	13.1545
	96.6	0.19875	0.58255	1.68545	4.18195	8.11395	11.8148	14.2987							96.6	0.1617	0.5482	1.5242	3.8875	7.4804	10.8235	13.1639
	96.7	0.193601	0.584201	1.6878	4.1829	8.122	11.8175	14.3001							96.7	0.162349	0.546449	1.52525	3.88855	7.48105	10.8249	13.1634
	96.8	0.195351	0.586751	1.68495	4.18495	8.12705	11.8205	14.3052							96.8	0.161353	0.549653	1.52655	3.89265	7.48415	10.8266	13.165
	96.9	0.19465	0.58755	1.69185	4.18725	8.13125	11.8278	14.3031							96.9	0.1691	0.5489	1.5286	3.8971	7.4899	10.8276	13.1706
	97	0.1939	0.5856	1.6962	4.1877	8.1377	11.8311	14.306							97	0.17245	0.55025	1.52925	3.90065	7.49685	10.8315	13.1757
	97.1	0.18965	0.58595	1.69915	4.19295	8.14615	11.8392	14.31							97.1	0.1748	0.5498	1.5333	3.9066	7.5016	10.8352	13.1842
	97.2	0.187452	0.581452	1.69555	4.19885	8.14935	11.8432	14.3142							97.2	0.1712	0.5472	1.5302	3.9081	7.5091	10.8384	13.1868
	97.3	0.186449	0.578949	1.69555	4.20225	8.15565	11.844	14.3139							97.3	0.172252	0.547652	1.53055	3.90895	7.50905	10.8406	13.1896
	97.4	0.1882	0.5811	1.6989	4.205	8.1575	11.8473	14.3149							97.4	0.1728	0.5521	1.5334	3.9151	7.5121	10.8425	13.1955
	97.5	0.1884	0.5768	1.7016	4.2089	8.1652	11.8542	14.3157							97.5	0.1743	0.5496	1.5308	3.9194	7.5173	10.8466	13.1993
	97.6	0.1869	0.5742	1.702	4.2139	8.1719	11.8572	14.3185							97.6	0.1719	0.5482	1.5314	3.9201	7.5219	10.8478	13.2002
	97.7	0.186298	0.579098	1.7029	4.2185	8.1787	11.8699	14.3201							97.7	0.169902	0.549702	1.535	3.9207	7.5264	10.8463	13.2004
	97.8	0.186749	0.583249	1.70515	4.22165	8.17955	11.8755	14.3207							97.8	0.16925	0.54475	1.53365	3.92345	7.52865	10.8476	13.1965
	97.9	0.1853	0.5799	1.7084	4.2238	8.1814	11.8783	14.3192							97.9	0.16815	0.54355	1.53425	3.92175	7.52685	10.8486	13.1969
	98	0.18135	0.57965	1.71095	4.22675	8.18815	11.8789	14.3197							98	0.16735	0.54535	1.53385	3.92505	7.53045	10.8512	13.2013
	98.1	0.1831	0.5824	1.7168	4.232	8.1987	11.8847	14.324							98.1	0.157	0.5431	1.53	3.9252	7.5309	10.8516	13.2011
	98.2	0.1856	0.5854	1.7221	4.2372	8.2036	11.8937	14.3261							98.2	0.151749	0.543549	1.53515	3.92635	7.53665	10.8583	13.2069
	98.3	0.18395	0.59095	1.71785	4.23935	8.21065	11.8971	14.3287							98.3	0.150551	0.542051	1.53325	3.93175	7.54315	10.8607	13.208
	98.4	0.1816	0.5915	1.7171	4.2387	8.2116	11.8976	14.3269							98.4	0.14825	0.54525	1.53925	3.93435	7.55155	10.866	13.2087
	98.5	0.17995	0.59405	1.71705	4.24265	8.21525	11.8951	14.3251							98.5	0.1492	0.5468	1.549	3.9373	7.5575	10.8687	13.2113
	98.6	0.17875	0.59745	1.71625	4.24865	8.21905	11.899	14.3263							98.6	0.15165	0.55025	1.55365	3.93975	7.56535	10.8744	13.2177
	98.7	0.176399	0.595099	1.7187	4.2526	8.2234	11.8985	14.3277							98.7	0.152499	0.548899	1.5536	3.9445	7.5705	10.8825	13.2245
	98.8	0.172552	0.595052	1.72015	4.25045	8.22345	11.9015	14.3278							98.8	0.151149	0.549549	1.55675	3.94515	7.57345	10.888	13.2263
	98.9	0.17155	0.59455	1.72455	4.25355	8.22535	11.9056	14.3275							98.9	0.15035	0.55055	1.55635	3.94535	7.57685	10.89	13.2285
	99	0.17245	0.59355	1.72685	4.25765	8.22925	11.9127	14.3327							99	0.14835	0.55025	1.56105	3.94695	7.57895	10.8931	13.2299
	99.1	0.171	0.5943	1.7299	4.2605	8.2329	11.9135	14.3322							99.1	0.14375	0.55175	1.56295	3.94895	7.58255	10.8951	13.233
	99.2	0.165703	0.589303	1.7269	4.2646	8.2331	11.9141	14.3322							99.2	0.144399	0.554599	1.5619	3.9527	7.586	10.9034	13.2367
	99.3	0.167252	0.590452	1.73135	4.27345	8.23845	11.9199	14.3382							99.3	0.148048	0.557748	1.56755	3.95645	7.59135	10.9134	13.2407
	99.4	0.16895	0.58775	1.73325	4.27925	8.24115	11.9243	14.3403							99.4	0.14455	0.55355	1.56765	3.95615	7.59095	10.9155	13.2392
	99.5	0.1717	0.5825	1.7324	4.2818	8.2444	11.9271	14.341							99.5	0.14915	0.55855	1.57225	3.95965	7.59685	10.9231	13.2406
	99.6	0.17025	0.57905	1.73425	4.28215	8.24965	11.9264	14.3436							99.6	0.14925	0.55405	1.57125	3.95955	7.59855	10.9243	13.244
	99.7	0.170199	0.577299	1.7374	4.2843	8.2605	11.929	14.3477							99.7	0.147951	0.550751	1.56725	3.96005	7.59895	10.9275	13.2406
	99.8	0.174052	0.579852	1.73955	4.28645	8.26655	11.9325	14.3504							99.8	0.150002	0.549102	1.5674	3.9651	7.6027	10.9345	13.243
	99.9	0.1752	0.5855	1.7423	4.2914	8.2722	11.9373	14.356							99.9	0.1535	0.5518	1.5665	3.9668	7.6085	10.9365	13.2476
	100	0.174	0.5849	1.7485	4.2984	8.2779	11.9406	14.3593							100	0.1593	0.5551	1.5699	3.9687	7.615	10.9368	13.2555
	100.1	0.17055	0.58205	1.74885	4.30085	8.28015	11.9404	14.3617							100.1	0.1591	0.555	1.5732	3.9732	7.6192	10.9447	13.2581
	100.2	0.161749	0.583549	1.75215	4.30935	8.28715	11.9484	14.3631							100.2	0.155051	0.552951	1.57385	3.97345	7.62055	10.9489	13.2623
	100.3	0.1575	0.5849	1.7525	4.3098	8.2905	11.9507	14.3645							100.3	0.155698	0.558198	1.5743	3.9773	7.6262	10.9553	13.2691
	100.4	0.15425	0.58175	1.75175	4.31205	8.28995	11.9523	14.3672							100.4	0.1554	0.5583	1.5722	3.9836	7.6274	10.959	13.2705
	100.5	0.15405	0.58425	1.75145	4.31575	8.29745	11.9532	14.37							100.5	0.1571	0.5537	1.569	3.9864	7.6298	10.9573	13.271
	100.6	0.1552	0.58	1.7523	4.3139	8.2957	11.952	14.3692							100.6	0.1602	0.5499	1.5698	3.9915	7.6357	10.964	13.2725
	100.7	0.153851	0.579751	1.75385	4.31985	8.30055	11.954	14.3716							100.7	0.15725	0.55015	1.56815	3.99015	7.64095	10.9676	13.2729
	100.8	0.154901	0.577801	1.7542	4.3221	8.3024	11.9546	14.3763							100.8	0.159051	0.552751	1.57485	3.99795	7.64795	10.9758	13.2785
	100.9	0.15515	0.57665	1.75835	4.32685	8.31035	11.9553	14.3776							100.9	0.159	0.5532	1.582	4.0044	7.6527	10.9852	13.2819
	101	0.1561	0.5783	1.7618	4.3326	8.3165	11.9583	14.3766							101	0.15405	0.55365	1.58295	4.00695	7.65365	10.9939	13.2819
	101.1	0.1575	0.5756	1.7627	4.3338	8.3206	11.9567	14.378							101.1	0.15115	0.55625	1.58675	4.00805	7.65825	10.9999	13.2836
	101.2	0.159499	0.573499	1.7641	4.337	8.3229	11.9558	14.381							101.2	0.14795	0.56395	1.59195	4.01145	7.66395	11.0003	13.2889
	101.3	0.154849	0.573949	1.76765	4.34325	8.32995	11.961	14.3867							101.3	0.148002	0.566302	1.5899	4.0168	7.6672	11.0018	13.2923
	101.4	0.15015	0.56655	1.76635	4.34725	8.33775	11.961	14.3889							101.4	0.1497	0.5685	1.5969	4.0205	7.6726	11.0088	13.2981
	101.5	0.14945	0.56625	1.75835	4.35205	8.34465	11.9616	14.3902							101.5	0.15	0.5695	1.6002	4.0219	7.6751	11.014	13.3008
	101.6	0.1535	0.5687	1.7566	4.36	8.3494	11.9639	14.3919							101.6	0.15695	0.57245	1.60665	4.02755	7.68095	11.0219	13.31
	101.7	0.155398	0.572098	1.7608	4.3621	8.3509	11.966	14.3964							101.7	0.156797	0.578197	1.6078	4.0313	7.6847	11.0269	13.3166
	101.8	0.153748	0.571948	1.76455	4.36655	8.35435	11.9667	14.4037							101.8	0.155552	0.578952	1.60725	4.03065	7.68795	11.0263	13.3181
	101.9	0.14925	0.57285	1.76885	4.37155	8.35585	11.9708	14.4083							101.9	0.156	0.5821	1.6107	4.0321	7.6925	11.0305	13.3196
	102	0.1537	0.5747	1.7758	4.376	8.3591	11.9739	14.4118							102	0.15215	0.58365	1.61055	4.03305	7.69605	11.0369	13.319
	102.1	0.1539	0.5753	1.7766	4.3791	8.3652	11.9779	14.4132							102.1	0.15335	0.58295	1.61245	4.03745	7.69855	11.0393	13.3243
	102.2	0.152249	0.568349	1.78105	4.38595	8.36525	11.9841	14.4138							102.2	0.1541	0.5861	1.613	4.0408	7.7024	11.0458	13.3261
	102.3	0.149002	0.567502	1.7853	4.3893	8.3682	11.9861	14.4168							102.3	0.151649	0.587049	1.61395	4.03885	7.70375	11.0445	13.3242
	102.4	0.1514	0.5678	1.7915	4.3924	8.3733	11.9884	14.4167							102.4	0.15025	0.58915	1.61285	4.04315	7.70275	11.0472	13.3262
	102.5	0.15095	0.56345	1.79665	4.39175	8.37595	11.9879	14.4214							102.5	0.15225	0.58905	1.61465	4.05075	7.70205	11.0553	13.3292
	102.6	0.1585	0.5651	1.8015	4.3927	8.3807	11.9937	14.4251							102.6	0.1535	0.5896	1.6171	4.0546	7.7064	11.0593	13.3279
	102.7	0.1565	0.5659	1.7979	4.3969	8.3829	11.997	14.4261							102.7	0.156299	0.591899	1.62	4.0611	7.7084	11.0672	13.3258
	102.8	0.155951	0.564851	1.79835	4.39755	8.38425	11.9991	14.4275							102.8	0.154798	0.588898	1.621	4.0601	7.7077	11.07	13.3317
	102.9	0.1491	0.563	1.7993	4.3966	8.3864	12.0021	14.4219							102.9	0.15885	0.58435	1.62085	4.06135	7.70885	11.0769	13.3352
	103	0.14955	0.55755	1.79505	4.40065	8.39065	12.0049	14.4233							103	0.1541	0.5836	1.6238	4.0599	7.7069	11.0812	13.3368
	103.1	0.15225	0.55615	1.79665	4.40405	8.39805	12.0073	14.4244							103.1	0.15445	0.57885	1.62335	4.05905	7.70235	11.0819	13.3388
	103.2	0.157898	0.556798	1.8	4.4071	8.4066	12.0086	14.4285							103.2	0.156601	0.582401	1.6258	4.0611	7.7057	11.0855	13.3377
	103.3	0.1535	0.5584	1.807	4.41	8.4096	12.0094	14.4284							103.3	0.157749	0.583549	1.62745	4.06245	7.70305	11.0891	13.3383
	103.4	0.15515	0.55855	1.80985	4.41205	8.41345	12.0142	14.429							103.4	0.1546	0.5819	1.627	4.0626	7.7076	11.0908	13.343
	103.5	0.15425	0.55835	1.81115	4.41255	8.41895	12.0176	14.432							103.5	0.155	0.5837	1.6281	4.0627	7.7117	11.0968	13.3435
	103.6	0.15315	0.55775	1.81405	4.41525	8.41715	12.0146	14.4327							103.6	0.1543	0.5882	1.6348	4.0642	7.7162	11.0993	13.3451
	103.7	0.15705	0.55595	1.81805	4.41305	8.41965	12.0123	14.4307							103.7	0.160599	0.590499	1.636	4.066	7.7193	11.1056	13.3494
	103.8	0.157251	0.554551	1.82265	4.41575	8.42345	12.0067	14.4328							103.8	0.162954	0.590354	1.63835	4.07325	7.72465	11.1167	13.3548
	103.9	0.1535	0.5494	1.8244	4.4165	8.4294	12.0059	14.4348							103.9	0.16585	0.59825	1.64615	4.07945	7.73265	11.1216	13.368
	104	0.15205	0.54615	1.82135	4.41685	8.43305	12.0049	14.4373							104	0.1665	0.6001	1.6511	4.0823	7.7378	11.1235	13.3725
	104.1	0.15645	0.54495	1.82155	4.41655	8.43595	12.0076	14.4381							104.1	0.1656	0.6001	1.6527	4.0855	7.7421	11.1264	13.3742
	104.2	0.156551	0.545051	1.82315	4.41845	8.43915	12.0098	14.4399							104.2	0.16905	0.60295	1.65755	4.08955	7.74815	11.1304	13.3772
	104.3	0.1566	0.5476	1.8233	4.4208	8.4443	12.0065	14.4431							104.3	0.1713	0.6037	1.6557	4.0937	7.7496	11.1319	13.3774
	104.4	0.15425	0.54525	1.82735	4.42055	8.44605	12.0088	14.441							104.4	0.17235	0.59865	1.65975	4.09795	7.75245	11.1335	13.3839
	104.5	0.1527	0.542	1.8272	4.4229	8.4517	12.0078	14.4381							104.5	0.17275	0.59895	1.65775	4.10285	7.75505	11.1348	13.3887
	104.6	0.1597	0.5475	1.8365	4.431	8.4623	12.0125	14.445							104.6	0.16795	0.60025	1.65335	4.10795	7.75715	11.139	13.3936
	104.7	0.164099	0.549499	1.8444	4.4334	8.4699	12.0176	14.4517							104.7	0.169699	0.599799	1.6537	4.1119	7.7584	11.1429	13.3982
	104.8	0.163299	0.550299	1.8417	4.4346	8.4752	12.02	14.4541							104.8	0.170348	0.600748	1.65585	4.11245	7.75625	11.143	13.3967
	104.9	0.16305	0.54675	1.84015	4.43855	8.48075	12.0192	14.4555							104.9	0.1732	0.6007	1.6539	4.1152	7.7561	11.1446	13.3984
	105	0.16155	0.54455	1.83895	4.43795	8.48135	12.0132	14.4567							105	0.1806	0.6016	1.661	4.1223	7.7604	11.1488	13.4052
	105.1	0.1624	0.5476	1.8388	4.4422	8.4826	12.0094	14.458							105.1	0.18175	0.59955	1.66315	4.12665	7.76875	11.1483	13.4088
	105.2	0.16505	0.54785	1.84115	4.44875	8.48925	12.0114	14.4633							105.2	0.187948	0.603848	1.66995	4.12995	7.77645	11.155	13.4147
	105.3	0.17075	0.55325	1.84815	4.45195	8.49775	12.013	14.4676							105.3	0.194651	0.607451	1.67775	4.13555	7.78305	11.1607	13.4195
	105.4	0.1743	0.5538	1.8489	4.45	8.5043	12.0126	14.469							105.4	0.19535	0.60715	1.68045	4.14095	7.78475	11.1654	13.425
	105.5	0.1746	0.5553	1.8522	4.4522	8.5093	12.0163	14.4704							105.5	0.19955	0.60885	1.68475	4.14725	7.79145	11.1741	13.4355
	105.6	0.17475	0.56085	1.85675	4.45695	8.51455	12.0185	14.4761							105.6	0.20005	0.60585	1.68885	4.14875	7.79605	11.1751	13.4419
	105.7	0.174149	0.559749	1.85975	4.45725	8.51905	12.0225	14.4769							105.7	0.20365	0.60805	1.69295	4.15535	7.80285	11.1805	13.4469
	105.8	0.174001	0.560901	1.861	4.4563	8.5195	12.0247	14.477							105.8	0.204498	0.609498	1.6999	4.1585	7.8089	11.1862	13.4565
	105.9	0.1717	0.5598	1.8613	4.4574	8.5217	12.0261	14.4763							105.9	0.2007	0.608	1.7014	4.156	7.8104	11.1866	13.4591
	106	0.17185	0.55715	1.86365	4.46175	8.52765	12.0307	14.4755							106	0.19925	0.60785	1.70645	4.15865	7.81455	11.1925	13.4622
	106.1	0.1731	0.5617	1.8623	4.4659	8.5322	12.0355	14.4819							106.1	0.19585	0.60595	1.70555	4.16125	7.81695	11.199	13.4634
	106.2	0.177149	0.566849	1.86425	4.46735	8.53905	12.0407	14.4842							106.2	0.19515	0.60475	1.70845	4.16205	7.82195	11.1969	13.4681
	106.3	0.178299	0.563999	1.8617	4.464	8.5351	12.0388	14.4811							106.3	0.200798	0.607998	1.7085	4.1659	7.8307	11.1983	13.4722
	106.4	0.1806	0.5631	1.8654	4.4688	8.5364	12.0399	14.4828							106.4	0.1978	0.6006	1.7071	4.16571	7.83301	11.1968	13.4709
	106.5	0.18295	0.56515	1.86915	4.47465	8.54185	12.0432	14.484							106.5	0.1992	0.5999	1.7119	4.1691	7.8379	11.1993	13.4763
	106.6	0.1832	0.5638	1.8723	4.4806	8.5448	12.0469	14.4845							106.6	0.2023	0.6037	1.7214	4.1713	7.8468	11.2063	13.481
	106.7	0.180353	0.560853	1.87145	4.48515	8.55075	12.0504	14.4866							106.7	0.200102	0.606702	1.7219	4.1695	7.8503	11.2047	13.4846
	106.8	0.18185	0.55995	1.87455	4.48255	8.55255	12.0551	14.4857							106.8	0.20615	0.60545	1.72555	4.17575	7.85355	11.206	13.4899
	106.9	0.1819	0.5652	1.8762	4.4863	8.5609	12.0648	14.4854							106.9	0.20885	0.60445	1.72445	4.17995	7.85545	11.2051	13.4933
	107	0.1811	0.5684	1.8728	4.4907	8.5632	12.0724	14.4862							107	0.20725	0.60415	1.71955	4.17975	7.85485	11.2044	13.4935
	107.1	0.17825	0.56965	1.87265	4.49415	8.56485	12.0731	14.4897							107.1	0.20855	0.60505	1.71795	4.18395	7.85765	11.202	13.4962
	107.2	0.180151	0.566951	1.87165	4.49945	8.56805	12.0772	14.4898							107.2	0.2103	0.6062	1.7176	4.1888	7.8574	11.2012	13.5013
	107.3	0.1838	0.5682	1.8747	4.5039	8.5733	12.0856	14.4915							107.3	0.21075	0.60265	1.71725	4.19315	7.86015	11.2072	13.5037
	107.4	0.18895	0.56715	1.87455	4.50805	8.57555	12.0883	14.494							107.4	0.20935	0.60075	1.71605	4.19765	7.86485	11.2089	13.5035
	107.5	0.19165	0.57105	1.87825	4.51265	8.57735	12.0944	14.4967							107.5	0.20765	0.60475	1.71435	4.19955	7.86925	11.2097	13.5008
	107.6	0.19305	0.57245	1.88065	4.51735	8.58025	12.1008	14.4977							107.6	0.2075	0.6057	1.7161	4.203	7.8739	11.2098	13.503
	107.7	0.190701	0.572301	1.8791	4.5179	8.5819	12.1017	14.5004							107.7	0.2031	0.6049	1.7157	4.2069	7.8797	11.2095	13.5038
	107.8	0.195798	0.570598	1.8781	4.5193	8.5855	12.1005	14.5009							107.8	0.2011	0.6022	1.7126	4.2055	7.8824	11.2111	13.5018
	107.9	0.1958	0.5677	1.8732	4.5179	8.5897	12.1001	14.5021							107.9	0.19855	0.60095	1.71455	4.20745	7.88465	11.2066	13.5068
	108	0.1959	0.5669	1.8703	4.5156	8.5939	12.1	14.5058							108	0.1986	0.6004	1.7151	4.2092	7.8863	11.209	13.5123
	108.1	0.19495	0.56805	1.86835	4.51835	8.59225	12.1039	14.5091							108.1	0.1988	0.5984	1.7149	4.2129	7.8869	11.2108	13.5122
	108.2	0.192301	0.566301	1.8675	4.5183	8.5932	12.1081	14.5075							108.2	0.200501	0.599701	1.7145	4.2129	7.8868	11.2099	13.5134
	108.3	0.190752	0.568752	1.86675	4.52095	8.59975	12.1097	14.5112							108.3	0.196901	0.595701	1.7124	4.2124	7.8856	11.2101	13.5143
	108.4	0.1961	0.5709	1.8669	4.5249	8.6064	12.1171	14.5126							108.4	0.19815	0.59605	1.71135	4.21785	7.89175	11.2151	13.5206
	108.5	0.1937	0.5719	1.8644	4.5291	8.6105	12.1224	14.5181							108.5	0.1993	0.5924	1.7132	4.221	7.9008	11.2206	13.5266
	108.6	0.19225	0.57615	1.86325	4.53235	8.61045	12.1288	14.5176							108.6	0.19595	0.59005	1.71385	4.22085	7.90465	11.2204	13.5286
	108.7	0.19045	0.57585	1.86355	4.53485	8.61705	12.1316	14.5201							108.7	0.197101	0.591601	1.7157	4.2236	7.9095	11.224	13.5346
	108.8	0.191799	0.578799	1.8727	4.5435	8.6233	12.1345	14.5243							108.8	0.196152	0.590552	1.71705	4.22455	7.91645	11.223	13.5392
	108.9	0.19695	0.58055	1.87355	4.55055	8.63005	12.1373	14.5261							108.9	0.1994	0.5933	1.7192	4.2326	7.9229	11.2235	13.5421
	109	0.1999	0.5842	1.8756	4.5577	8.6374	12.1399	14.533							109	0.1994	0.5964	1.7181	4.2357	7.926	11.2223	13.5418
	109.1	0.20335	0.59185	1.88135	4.56055	8.64255	12.1397	14.5411							109.1	0.2003	0.5961	1.7169	4.237	7.9281	11.2238	13.546
	109.2	0.201749	0.596049	1.88335	4.56705	8.64845	12.141	14.5432							109.2	0.195949	0.598049	1.71865	4.23865	7.93635	11.2262	13.5472
	109.3	0.198099	0.595699	1.8808	4.5659	8.6464	12.1388	14.5436							109.3	0.1925	0.5984	1.7194	4.2425	7.9388	11.2281	13.5511
	109.4	0.2016	0.5977	1.8786	4.5669	8.6523	12.1412	14.5462							109.4	0.1963	0.5998	1.7206	4.2463	7.9452	11.2306	13.5563
	109.5	0.2036	0.5986	1.8803	4.5733	8.6572	12.1418	14.5502							109.5	0.19925	0.60075	1.72675	4.25055	7.94955	11.2314	13.5619
	109.6	0.2069	0.6021	1.8806	4.5793	8.6613	12.1437	14.5518							109.6	0.1988	0.601	1.7273	4.2538	7.9533	11.232	13.5658
	109.7	0.209049	0.603249	1.88245	4.57935	8.67005	12.1482	14.5571							109.7	0.200501	0.598201	1.7277	4.257	7.9581	11.2337	13.5723
	109.8	0.207199	0.607199	1.8859	4.5862	8.6738	12.1526	14.5621							109.8	0.194999	0.593299	1.7281	4.2603	7.9598	11.2332	13.5741
	109.9	0.20805	0.60835	1.88705	4.58825	8.67345	12.1589	14.5654							109.9	0.1905	0.5889	1.7316	4.2603	7.9605	11.2325	13.5765
	110	0.2083	0.6122	1.884	4.5892	8.6708	12.1609	14.5641							110	0.18795	0.58775	1.73375	4.26155	7.96195	11.237	13.5765
	110.1	0.2021	0.6146	1.8835	4.5887	8.6727	12.1593	14.5651							110.1	0.18735	0.58695	1.73255	4.26275	7.96485	11.2404	13.582
	110.2	0.199301	0.616701	1.8833	4.5896	8.6793	12.1633	14.5685							110.2	0.1864	0.5901	1.7321	4.2643	7.9654	11.2434	13.5857
	110.3	0.196298	0.616198	1.8847	4.5917	8.6815	12.162	14.568							110.3	0.187803	0.587903	1.7327	4.265	7.966	11.2474	13.5937
	110.4	0.19135	0.61235	1.88575	4.59615	8.68105	12.1666	14.5695							110.4	0.1925	0.5881	1.7365	4.2687	7.9729	11.2521	13.5969
	110.5	0.1955	0.6148	1.8927	4.6032	8.6864	12.1734	14.5747							110.5	0.1941	0.5898	1.7354	4.2678	7.977	11.256	13.5983
	110.6	0.19945	0.61735	1.89765	4.61055	8.68775	12.1765	14.5833							110.6	0.19365	0.59035	1.73475	4.26785	7.97675	11.2593	13.5982
	110.7	0.19535	0.61685	1.89795	4.60775	8.68935	12.1802	14.5879							110.7	0.194149	0.595849	1.74105	4.26975	7.98275	11.2641	13.5962
	110.8	0.193052	0.615852	1.90085	4.61115	8.69205	12.1836	14.5906							110.8	0.1953	0.5951	1.7426	4.2778	7.988	11.2685	13.6015
	110.9	0.19405	0.62085	1.90455	4.61455	8.69535	12.185	14.5933							110.9	0.19375	0.59455	1.74285	4.28115	7.99225	11.2708	13.603
	111	0.19455	0.62495	1.90935	4.61715	8.69945	12.1896	14.5973							111	0.19545	0.59705	1.74585	4.28365	7.99785	11.2729	13.6069
	111.1	0.19195	0.62845	1.90835	4.62315	8.70185	12.1987	14.6013							111.1	0.1905	0.5977	1.744	4.2853	8.0034	11.2772	13.6103
	111.2	0.190099	0.626799	1.908	4.6266	8.704	12.2017	14.6065							111.2	0.191352	0.596552	1.74235	4.28455	8.00135	11.2825	13.6147
	111.3	0.185746	0.624446	1.90675	4.62765	8.70235	12.2054	14.6049							111.3	0.189249	0.591949	1.73885	4.28665	8.00365	11.2824	13.6157
	111.4	0.18005	0.62575	1.90465	4.62725	8.70235	12.2158	14.6032							111.4	0.1886	0.5921	1.7387	4.2869	8.0053	11.281	13.6175
	111.5	0.17145	0.62945	1.90405	4.63045	8.70535	12.2218	14.6036							111.5	0.18995	0.59265	1.73985	4.28735	8.00825	11.28	13.6168
	111.6	0.16915	0.63245	1.90485	4.63445	8.70775	12.223	14.6069							111.6	0.1869	0.5945	1.7405	4.2878	8.0105	11.2791	13.6196
	111.7	0.17055	0.63835	1.90485	4.63695	8.71025	12.2266	14.6078							111.7	0.187101	0.595901	1.7411	4.2921	8.0135	11.2821	13.6246
	111.8	0.173502	0.641302	1.9074	4.6428	8.7123	12.227	14.6105							111.8	0.183149	0.594249	1.73935	4.29145	8.01155	11.2834	13.6246
	111.9	0.1786	0.6444	1.9088	4.6512	8.7158	12.2332	14.6139							111.9	0.18425	0.59425	1.73885	4.29635	8.01335	11.2857	13.6254
	112	0.18055	0.64215	1.90755	4.65535	8.71815	12.2366	14.6153							112	0.1832	0.5969	1.7404	4.299	8.0151	11.2907	13.6267
	112.1	0.1803	0.6431	1.9065	4.656	8.7186	12.237	14.614							112.1	0.1821	0.5955	1.7397	4.3013	8.0178	11.2948	13.6307
	112.2	0.173851	0.641451	1.90765	4.65535	8.71905	12.2352	14.6137							112.2	0.18055	0.59425	1.74025	4.30215	8.01825	11.2953	13.6312
	112.3	0.172602	0.643402	1.9104	4.6585	8.7213	12.2374	14.6181							112.3	0.180001	0.596101	1.7406	4.3035	8.0224	11.3035	13.6351
	112.4	0.1755	0.6475	1.9134	4.6634	8.7283	12.2423	14.6263							112.4	0.17595	0.59295	1.74155	4.30705	8.02125	11.3053	13.6375
	112.5	0.17685	0.65225	1.91135	4.66615	8.73225	12.2461	14.6297							112.5	0.1766	0.5972	1.7435	4.3109	8.0261	11.3062	13.6417
	112.6	0.1779	0.6561	1.9134	4.6708	8.7325	12.2518	14.6329							112.6	0.1773	0.5954	1.7416	4.3104	8.0279	11.3082	13.6422
	112.7	0.179002	0.660602	1.9135	4.6709	8.7332	12.2552	14.6356							112.7	0.1736	0.5962	1.7412	4.3138	8.0295	11.313	13.6436
	112.8	0.182752	0.667952	1.91225	4.67965	8.73975	12.2561	14.6377							112.8	0.171901	0.596501	1.7434	4.3209	8.0333	11.3203	13.646
	112.9	0.18215	0.67335	1.91475	4.68735	8.74355	12.2585	14.6425							112.9	0.17135	0.60025	1.74445	4.32245	8.03805	11.3258	13.649
	113	0.18055	0.67175	1.91695	4.69135	8.74295	12.2567	14.6466							113	0.172	0.6022	1.7429	4.3239	8.0433	11.3294	13.6538
	113.1	0.1793	0.6737	1.9211	4.691	8.7447	12.2556	14.6493							113.1	0.1739	0.6009	1.7437	4.3232	8.0458	11.3289	13.6548
	113.2	0.17945	0.67255	1.92295	4.69385	8.74925	12.2574	14.6534							113.2	0.178053	0.600953	1.74555	4.32275	8.05185	11.3334	13.659
	113.3	0.176001	0.676201	1.9265	4.6958	8.7527	12.2617	14.6612							113.3	0.178552	0.597652	1.74705	4.32225	8.05325	11.3315	13.6603
	113.4	0.17105	0.67855	1.92565	4.70035	8.75725	12.2615	14.6656							113.4	0.1768	0.5985	1.7525	4.3206	8.0567	11.3298	13.6618
	113.5	0.1658	0.6813	1.9275	4.7015	8.7608	12.2626	14.6677							113.5	0.1757	0.6015	1.7575	4.3221	8.061	11.3329	13.6656
	113.6	0.16075	0.68245	1.92815	4.70305	8.76325	12.2636	14.6704							113.6	0.17685	0.59795	1.76385	4.32525	8.06245	11.3346	13.6719
	113.7	0.159249	0.682149	1.93525	4.70675	8.76755	12.268	14.6739							113.7	0.174	0.5971	1.7658	4.3264	8.0643	11.3388	13.6803
	113.8	0.15965	0.68325	1.94105	4.70845	8.77415	12.2703	14.6791							113.8	0.173201	0.595601	1.7646	4.3247	8.0636	11.3438	13.6831
	113.9	0.15465	0.68615	1.94235	4.71375	8.77815	12.2772	14.6817							113.9	0.17635	0.59815	1.77045	4.33115	8.06945	11.349	13.6853
	114	0.15625	0.69115	1.94845	4.71605	8.77915	12.2827	14.6869							114	0.18035	0.60075	1.77425	4.33605	8.07415	11.3581	13.6902
	114.1	0.15575	0.69115	1.94915	4.71775	8.78155	12.2833	14.69							114.1	0.1807	0.6022	1.7755	4.3431	8.0801	11.3585	13.6924
	114.2	0.153652	0.688552	1.95075	4.71805	8.78585	12.2825	14.6897							114.2	0.180448	0.606448	1.77875	4.34895	8.08875	11.3595	13.7031
	114.3	0.154401	0.690701	1.9549	4.7213	8.7907	12.2848	14.6929							114.3	0.18315	0.61195	1.78365	4.35885	8.09525	11.3687	13.714
	114.4	0.1551	0.6967	1.9572	4.7196	8.7961	12.2876	14.6968							114.4	0.18265	0.61595	1.78845	4.36175	8.10075	11.3705	13.7226
	114.5	0.1498	0.6941	1.9606	4.7194	8.7947	12.289	14.7007							114.5	0.1785	0.6102	1.7883	4.3585	8.1004	11.3689	13.7226
	114.6	0.14605	0.69395	1.95915	4.71615	8.79625	12.2868	14.6986							114.6	0.17645	0.61445	1.79125	4.35905	8.09935	11.3647	13.7204
	114.7	0.146251	0.688451	1.95995	4.71725	8.80115	12.2837	14.6987							114.7	0.17495	0.61665	1.79465	4.36015	8.10265	11.3647	13.7224
	114.8	0.146199	0.688899	1.9592	4.719	8.7995	12.2841	14.6993							114.8	0.175198	0.614998	1.7963	4.3648	8.1069	11.369	13.7193
	114.9	0.1438	0.691	1.9534	4.7195	8.8041	12.2843	14.7024							114.9	0.17395	0.61135	1.79455	4.36626	8.10376	11.3679	13.7176
	115	0.13995	0.68925	1.95635	4.72115	8.80505	12.2865	14.7059							115	0.1732	0.6118	1.7948	4.3643	8.1041	11.3715	13.7166
	115.1	0.1422	0.6887	1.9573	4.7254	8.8077	12.2883	14.7082							115.1	0.17335	0.61365	1.79615	4.36675	8.11005	11.3744	13.7194
	115.2	0.140351	0.685151	1.95485	4.72835	8.80805	12.2922	14.7066							115.2	0.177699	0.616599	1.8001	4.3698	8.115	11.3791	13.7206
	115.3	0.14175	0.68265	1.95345	4.72905	8.80345	12.2976	14.7068							115.3	0.1834	0.6167	1.8009	4.3749	8.1177	11.3837	13.7267
	115.4	0.1434	0.6855	1.9599	4.737	8.8073	12.3022	14.7101							115.4	0.18215	0.61385	1.79755	4.37225	8.11445	11.3843	13.7259
	115.5	0.1465	0.689	1.9628	4.7434	8.8078	12.3049	14.7107							115.5	0.1789	0.6119	1.8	4.3732	8.1146	11.3838	13.7285
	115.6	0.1452	0.6912	1.9617	4.746	8.8085	12.3079	14.7097							115.6	0.1782	0.6143	1.8009	4.3786	8.1148	11.3923	13.7272
	115.7	0.146	0.6911	1.9641	4.7517	8.8104	12.3091	14.7107							115.7	0.180299	0.614699	1.8021	4.3804	8.1188	11.3971	13.7265
	115.8	0.150451	0.692851	1.96415	4.76055	8.81185	12.3106	14.7122							115.8	0.180248	0.617048	1.80695	4.38515	8.12025	11.4002	13.7269
	115.9	0.14925	0.69185	1.96245	4.76165	8.81515	12.3119	14.7147							115.9	0.17805	0.61795	1.80855	4.38305	8.11915	11.402	13.7281
	116	0.1451	0.6914	1.9623	4.7626	8.8205	12.3127	14.7162							116	0.1829	0.6215	1.8027	4.3866	8.1222	11.4031	13.7301
	116.1	0.1416	0.6892	1.9658	4.7673	8.8262	12.3148	14.7173							116.1	0.1859	0.6203	1.8023	4.3863	8.1228	11.4005	13.729
	116.2	0.144597	0.689597	1.968	4.7764	8.8352	12.3244	14.7229							116.2	0.186301	0.622001	1.803	4.3916	8.1243	11.4031	13.7307
	116.3	0.146501	0.688301	1.9699	4.7811	8.834	12.3253	14.7268							116.3	0.186852	0.616852	1.80275	4.39305	8.12935	11.4052	13.7296
	116.4	0.1503	0.6876	1.9695	4.7835	8.8331	12.3319	14.7323							116.4	0.1903	0.6204	1.8099	4.3991	8.1378	11.414	13.732
	116.5	0.1525	0.6892	1.971	4.7821	8.8359	12.3339	14.7341							116.5	0.1902	0.6236	1.8128	4.4019	8.1422	11.4176	13.7368
	116.6	0.15135	0.68765	1.96895	4.78545	8.83875	12.3324	14.7342							116.6	0.1897	0.6279	1.8148	4.4083	8.1429	11.4206	13.7384
	116.7	0.147051	0.686651	1.96875	4.78685	8.84025	12.3345	14.7324							116.7	0.189702	0.626302	1.8129	4.4076	8.144	11.423	13.74
	116.8	0.1421	0.6847	1.9666	4.7865	8.8417	12.3366	14.7319							116.8	0.196098	0.620598	1.8106	4.4056	8.1444	11.4234	13.747
	116.9	0.14365	0.68405	1.96095	4.78715	8.84095	12.3356	14.7329							116.9	0.19465	0.61895	1.80965	4.39915	8.14185	11.426	13.744
	117	0.14225	0.67995	1.96435	4.79355	8.84355	12.3409	14.7333							117	0.1979	0.6189	1.8097	4.4029	8.1461	11.4304	13.7531
	117.1	0.14475	0.68305	1.96805	4.80315	8.84765	12.3398	14.7366							117.1	0.1979	0.6163	1.8092	4.405	8.1451	11.4346	13.7546
	117.2	0.14795	0.68615	1.97235	4.80765	8.85145	12.3404	14.7392							117.2	0.201499	0.616999	1.8118	4.4119	8.1478	11.4399	13.7622
	117.3	0.148202	0.686002	1.9723	4.8084	8.8536	12.3387	14.7376							117.3	0.200396	0.618096	1.8108	4.4148	8.1513	11.4411	13.7617
	117.4	0.15135	0.69155	1.97815	4.81685	8.86105	12.3393	14.7445							117.4	0.1956	0.6163	1.8093	4.4137	8.1492	11.4425	13.7627
	117.5	0.1526	0.6872	1.9796	4.8189	8.8628	12.3344	14.7469							117.5	0.18775	0.61405	1.80765	4.41615	8.15315	11.4442	13.7634
	117.6	0.15855	0.68415	1.97965	4.82245	8.86235	12.3322	14.749							117.6	0.18495	0.61565	1.80925	4.41915	8.15685	11.4472	13.7675
	117.7	0.161051	0.686951	1.98235	4.82575	8.86535	12.3312	14.7468							117.7	0.186501	0.616901	1.8096	4.4227	8.1579	11.4486	13.7686
	117.8	0.160502	0.685702	1.9886	4.8264	8.8712	12.3332	14.7475							117.8	0.187701	0.617701	1.8118	4.428	8.1616	11.452	13.7705
	117.9	0.1587	0.683	1.9902	4.829	8.8757	12.3366	14.7508							117.9	0.19285	0.61925	1.81395	4.43245	8.16985	11.4563	13.7744
	118	0.159	0.6792	1.9905	4.8335	8.8821	12.3375	14.7549							118	0.1968	0.6221	1.8147	4.4385	8.1734	11.463	13.7807
	118.1	0.1569	0.6795	1.993	4.8373	8.8869	12.3402	14.7582							118.1	0.2023	0.6209	1.8159	4.4456	8.1758	11.4681	13.7829
	118.2	0.160098	0.681798	1.9975	4.8412	8.891	12.3441	14.7616							118.2	0.204949	0.621249	1.81865	4.45075	8.17985	11.467	13.7828
	118.3	0.169551	0.685251	2.00205	4.84875	8.89795	12.3484	14.7645							118.3	0.20985	0.62495	1.82085	4.45815	8.18655	11.4711	13.7899
	118.4	0.17355	0.68605	2.00135	4.85155	8.89965	12.3529	14.7664							118.4	0.21155	0.62665	1.82305	4.46325	8.18945	11.4695	13.7916
	118.5	0.17255	0.68765	2.00065	4.85465	8.90295	12.3558	14.7652							118.5	0.2149	0.6309	1.8232	4.4663	8.1959	11.4692	13.7975
	118.6	0.1682	0.6827	2.0069	4.8567	8.9059	12.3554	14.7656							118.6	0.2136	0.6327	1.8268	4.4721	8.1993	11.4746	13.8015
	118.7	0.167748	0.680748	2.00775	4.85635	8.91475	12.3549	14.7678							118.7	0.213199	0.631799	1.83	4.4767	8.2025	11.481	13.8066
	118.8	0.169051	0.680451	2.01085	4.85995	8.91825	12.3545	14.7718							118.8	0.213101	0.632401	1.827	4.4781	8.2042	11.4845	13.8106
	118.9	0.1708	0.6815	2.0158	4.8588	8.9167	12.3574	14.7768							118.9	0.2156	0.6342	1.8278	4.4813	8.2094	11.4826	13.8154
	119	0.17085	0.67815	2.01555	4.86225	8.92095	12.3568	14.7813							119	0.21575	0.63495	1.82995	4.48445	8.21405	11.4852	13.8215
	119.1	0.17175	0.68015	2.01495	4.86615	8.92745	12.3587	14.7827							119.1	0.2156	0.6363	1.8342	4.4865	8.2149	11.4898	13.8243
	119.2	0.1724	0.6774	2.0158	4.8682	8.9302	12.3597	14.7834							119.2	0.212499	0.637599	1.84	4.4956	8.2174	11.494	13.831
	119.3	0.17425	0.67925	2.01875	4.87185	8.93225	12.3624	14.784							119.3	0.212402	0.635902	1.8447	4.499	8.2157	11.4995	13.8339
	119.4	0.17565	0.67825	2.01955	4.87525	8.93505	12.3618	14.7801							119.4	0.2159	0.6433	1.8489	4.5051	8.2231	11.5084	13.8392
	119.5	0.17785	0.68015	2.02245	4.88005	8.93825	12.3639	14.7824							119.5	0.2209	0.6451	1.8494	4.5128	8.2295	11.5184	13.8476
	119.6	0.18055	0.68115	2.02255	4.88535	8.94375	12.3671	14.7828							119.6	0.2212	0.643	1.851	4.5135	8.2295	11.5211	13.8509
	119.7	0.185151	0.682651	2.02075	4.88675	8.95035	12.3696	14.7826							119.7	0.2209	0.6445	1.8457	4.5184	8.2333	11.5257	13.8523
	119.8	0.1844	0.685	2.0175	4.8876	8.9515	12.3708	14.7822							119.8	0.226151	0.645351	1.84695	4.52245	8.23675	11.5276	13.8538
	119.9	0.1838	0.6866	2.0193	4.891	8.9542	12.3763	14.7845							119.9	0.2268	0.6462	1.8476	4.5257	8.2409	11.5314	13.8568
	120	0.18345	0.68835	2.01975	4.89635	8.96205	12.3779	14.7874							120	0.2276	0.6454	1.8438	4.5232	8.245	11.5306	13.8593
	120.1	0.18645	0.68815	2.01905	4.90025	8.96845	12.3823	14.7909							120.1	0.22485	0.64605	1.83895	4.52435	8.24695	11.5349	13.8624
	120.2	0.189699	0.690399	2.0217	4.903	8.9773	12.3878	14.7907							120.2	0.225099	0.645199	1.8399	4.5281	8.2476	11.5411	13.8673
	120.3	0.19055	0.68885	2.02405	4.90325	8.98175	12.3935	14.7915							120.3	0.222598	0.637898	1.8387	4.5236	8.2433	11.5412	13.864
	120.4	0.1918	0.6892	2.0229	4.9073	8.9843	12.3946	14.7949							120.4	0.22215	0.63965	1.84185	4.52545	8.24765	11.5425	13.8652
	120.5	0.1929	0.6873	2.0226	4.9147	8.9836	12.3972	14.7975							120.5	0.2273	0.6404	1.8446	4.5298	8.2514	11.5464	13.8683
	120.6	0.19235	0.69005	2.01875	4.91775	8.98715	12.3937	14.7946							120.6	0.2303	0.6447	1.8495	4.5356	8.2547	11.5508	13.8733
	120.7	0.195698	0.696398	2.0226	4.9249	8.99	12.3955	14.8006							120.7	0.23485	0.64365	1.84945	4.53895	8.25855	11.5594	13.8758
	120.8	0.19935	0.70385	2.02575	4.93185	8.99555	12.4019	14.8049							120.8	0.24325	0.64705	1.85345	4.54795	8.26805	11.5656	13.8842
	120.9	0.1993	0.7052	2.028	4.9355	8.9998	12.4025	14.8089							120.9	0.24575	0.65035	1.85705	4.55205	8.27155	11.571	13.8934
	121	0.19705	0.70215	2.03375	4.93515	9.00195	12.4049	14.8096							121	0.2431	0.6522	1.8562	4.5548	8.2768	11.5749	13.8976
	121.1	0.1981	0.7001	2.0363	4.9342	9.0026	12.4046	14.8116							121.1	0.2414	0.6511	1.8581	4.5614	8.2775	11.5768	13.9007
	121.2	0.19605	0.70115	2.03985	4.93245	9.00015	12.4066	14.8102							121.2	0.243398	0.655698	1.865	4.5683	8.2844	11.5851	13.9054
	121.3	0.195152	0.707252	2.04415	4.93405	9.00625	12.407	14.8114							121.3	0.242149	0.656249	1.86875	4.57405	8.29435	11.5923	13.914
	121.4	0.1964	0.713	2.045	4.9372	9.0146	12.4085	14.8163							121.4	0.24135	0.65695	1.87105	4.57745	8.29715	11.5949	13.9177
	121.5	0.19825	0.71325	2.04365	4.93795	9.01935	12.4139	14.8177							121.5	0.2389	0.6563	1.8727	4.5783	8.3023	11.5953	13.92
	121.6	0.19455	0.71025	2.04205	4.93725	9.01925	12.4135	14.8214							121.6	0.2388	0.6604	1.8719	4.5773	8.3065	11.5993	13.9242
	121.7	0.191698	0.707298	2.0442	4.937	9.0186	12.415	14.8223							121.7	0.238899	0.661299	1.873	4.5803	8.3129	11.6024	13.9292
	121.8	0.18885	0.70805	2.04625	4.93875	9.02235	12.4226	14.8272							121.8	0.236549	0.658049	1.87475	4.58385	8.31525	11.6019	13.9326
	121.9	0.18235	0.71315	2.04855	4.94385	9.02665	12.4279	14.8286							121.9	0.23435	0.65485	1.87015	4.58825	8.31715	11.6064	13.9386
	122	0.18115	0.71725	2.05195	4.94805	9.02795	12.4329	14.8276							122	0.2372	0.6529	1.8725	4.592	8.3232	11.6102	13.9417
	122.1	0.18395	0.71995	2.05535	4.95465	9.03155	12.4389	14.8283							122.1	0.23605	0.65575	1.88075	4.59325	8.32915	11.6137	13.9452
	122.2	0.1881	0.7256	2.0576	4.9588	9.0337	12.44	14.8331							122.2	0.237401	0.658701	1.879	4.5963	8.3334	11.6203	13.9491
	122.3	0.194802	0.731002	2.0648	4.9616	9.036	12.4438	14.8382							122.3	0.236051	0.655851	1.87845	4.59455	8.33135	11.6208	13.9467
	122.4	0.1959	0.7325	2.0693	4.9672	9.0387	12.4473	14.8405							122.4	0.2356	0.6601	1.8825	4.5971	8.3308	11.6234	13.9542
	122.5	0.196	0.7343	2.0731	4.9741	9.0477	12.4511	14.8443							122.5	0.2317	0.6587	1.8806	4.5976	8.3305	11.6205	13.9551
	122.6	0.1981	0.7355	2.076	4.9831	9.0529	12.4534	14.849							122.6	0.2267	0.6579	1.879	4.6002	8.3306	11.6226	13.9579
	122.7	0.198099	0.738999	2.0738	4.9838	9.0552	12.4583	14.848							122.7	0.225853	0.657553	1.87755	4.59945	8.33665	11.6297	13.9621
	122.8	0.19755	0.74045	2.07485	4.98575	9.06005	12.4634	14.8522							122.8	0.224351	0.657851	1.88165	4.60315	8.34015	11.6326	13.965
	122.9	0.20565	0.74025	2.07535	4.99405	9.06365	12.4694	14.857							122.9	0.22235	0.66105	1.88805	4.60885	8.34715	11.6342	13.9703
	123	0.202	0.7433	2.079	4.9978	9.0675	12.4747	14.8567							123	0.2207	0.6643	1.8927	4.6173	8.3531	11.633	13.975
	123.1	0.20615	0.74335	2.08035	4.99795	9.06925	12.4778	14.8591							123.1	0.21805	0.67015	1.89695	4.61995	8.35405	11.6339	13.974
	123.2	0.203552	0.740552	2.07875	4.99525	9.06655	12.4802	14.8567							123.2	0.21895	0.67365	1.89935	4.62945	8.36155	11.637	13.9757
	123.3	0.204999	0.735999	2.0763	4.9939	9.0662	12.4791	14.8578							123.3	0.217352	0.675252	1.89965	4.63385	8.36645	11.6421	13.9763
	123.4	0.2006	0.7348	2.0776	4.9948	9.0665	12.4815	14.8592							123.4	0.2224	0.6818	1.906	4.64019	8.37299	11.6497	13.9818
	123.5	0.199	0.7323	2.0728	4.9911	9.0627	12.482	14.854							123.5	0.23045	0.68775	1.91265	4.64745	8.37925	11.6536	13.9885
	123.6	0.20235	0.73575	2.07295	4.99545	9.06775	12.4891	14.8585							123.6	0.23325	0.68665	1.91075	4.64885	8.37875	11.6587	13.9903
	123.7	0.201799	0.735899	2.0754	4.996	9.0743	12.493	14.8603							123.7	0.229952	0.688052	1.90895	4.65175	8.38165	11.6622	13.9921
	123.8	0.203401	0.738401	2.0747	4.9996	9.0822	12.4994	14.8671							123.8	0.2286	0.6842	1.9056	4.6493	8.3819	11.6663	13.9896
	123.9	0.20155	0.73445	2.06895	5.00245	9.08195	12.5025	14.8718							123.9	0.2268	0.6853	1.9043	4.6487	8.385	11.6698	13.9909
	124	0.20125	0.73635	2.06455	5.00585	9.08225	12.5055	14.8748							124	0.22735	0.68725	1.90415	4.65015	8.38765	11.6696	13.9971
	124.1	0.1993	0.7368	2.0655	5.003	9.0813	12.5049	14.8767							124.1	0.2226	0.6843	1.9051	4.6477	8.3869	11.6665	13.9966
	124.2	0.203249	0.737149	2.06645	5.00695	9.08185	12.5047	14.8779							124.2	0.217654	0.679354	1.90315	4.64505	8.38665	11.6607	14.001
	124.3	0.200951	0.734751	2.06495	5.00795	9.08455	12.5068	14.8817							124.3	0.214301	0.680801	1.9044	4.6451	8.3835	11.6628	14.0033
	124.4	0.2008	0.7336	2.0641	5.0046	9.0878	12.5084	14.8807							124.4	0.2172	0.6848	1.9095	4.6466	8.3878	11.667	14.0062
	124.5	0.2021	0.7326	2.0645	5.0059	9.0936	12.5083	14.8854							124.5	0.2145	0.6866	1.9099	4.6485	8.3864	11.6688	14.0091
	124.6	0.2031	0.73	2.0651	5.0083	9.0968	12.5104	14.8901							124.6	0.2126	0.6875	1.9147	4.6505	8.3878	11.6778	14.0122
	124.7	0.211047	0.735047	2.06605	5.01425	9.10085	12.5174	14.8945							124.7	0.21375	0.68725	1.91195	4.64875	8.38795	11.6837	14.0167
	124.8	0.212449	0.736749	2.06865	5.02295	9.10405	12.5213	14.8974							124.8	0.211951	0.690051	1.91155	4.64545	8.38875	11.6837	14.0139
	124.9	0.21225	0.73575	2.07055	5.03065	9.10905	12.5254	14.8975							124.9	0.21415	0.69095	1.91455	4.65055	8.38815	11.6877	14.0146
	125	0.21285	0.73465	2.06955	5.03545	9.11335	12.5291	14.898							125	0.2163	0.6911	1.9144	4.6524	8.3881	11.6941	14.017
	125.1	0.21415	0.73395	2.07145	5.03605	9.11975	12.5361	14.8967							125.1	0.2179	0.6926	1.9149	4.6596	8.3904	11.6997	14.0182
	125.2	0.214252	0.729952	2.06935	5.03345	9.11825	12.5374	14.895							125.2	0.21895	0.69185	1.91285	4.66545	8.39425	11.7028	14.0217
	125.3	0.215797	0.735397	2.0689	5.0366	9.1197	12.5421	14.8974							125.3	0.221449	0.691249	1.91085	4.66385	8.39985	11.7082	14.0242
	125.4	0.2172	0.733	2.0673	5.0371	9.1177	12.5415	14.896							125.4	0.21945	0.69175	1.91265	4.66465	8.40245	11.7066	14.0255
	125.5	0.21955	0.73675	2.06905	5.04085	9.11965	12.5469	14.9008							125.5	0.21545	0.68845	1.91125	4.66435	8.40055	11.7046	14.0249
	125.6	0.22205	0.73885	2.07305	5.04365	9.12465	12.5555	14.9018							125.6	0.21385	0.68435	1.90705	4.66465	8.39685	11.7027	14.0213
	125.7	0.223749	0.738049	2.07505	5.04355	9.12325	12.5555	14.9014							125.7	0.215499	0.686799	1.9073	4.6689	8.3981	11.7049	14.0246
	125.8	0.221601	0.738601	2.0764	5.0492	9.1253	12.555	14.9038							125.8	0.218347	0.686847	1.91245	4.67035	8.39945	11.7096	14.0301
	125.9	0.2218	0.7369	2.0804	5.0561	9.1318	12.5558	14.9076							125.9	0.21555	0.68285	1.91055	4.66995	8.40015	11.7115	14.0294
	126	0.21985	0.73375	2.07965	5.05675	9.12905	12.556	14.9074							126	0.2139	0.6801	1.9138	4.6727	8.4009	11.709	14.0302
	126.1	0.2208	0.7327	2.0791	5.0582	9.1267	12.5572	14.9086							126.1	0.21175	0.67735	1.91075	4.67585	8.39805	11.7087	14.0334
	126.2	0.220349	0.733649	2.08305	5.06545	9.12745	12.5591	14.9109							126.2	0.21125	0.67515	1.91805	4.68115	8.40095	11.7079	14.0342
	126.3	0.216448	0.734248	2.08045	5.06925	9.12595	12.5587	14.9137							126.3	0.207003	0.674503	1.9193	4.6807	8.4042	11.7059	14.0367
	126.4	0.2145	0.7389	2.0787	5.0739	9.1272	12.5594	14.9185							126.4	0.20785	0.67965	1.92505	4.68455	8.41065	11.7084	14.0397
	126.5	0.2118	0.7399	2.08	5.0732	9.1275	12.5621	14.9193							126.5	0.2068	0.6769	1.9281	4.685	8.4164	11.7135	14.0408
	126.6	0.21045	0.74055	2.08075	5.07075	9.13215	12.563	14.9174							126.6	0.2055	0.6753	1.9329	4.6914	8.4236	11.7178	14.0427
	126.7	0.209248	0.739248	2.08245	5.07045	9.13565	12.568	14.9217							126.7	0.204802	0.670702	1.9306	4.6904	8.4276	11.7221	14.0438
	126.8	0.207701	0.727201	2.0803	5.0701	9.134	12.568	14.919							126.8	0.200998	0.665098	1.9278	4.6854	8.426	11.7195	14.0461
	126.9	0.20855	0.72425	2.08155	5.07265	9.13505	12.5709	14.9238							126.9	0.20115	0.66775	1.92555	4.68465	8.42605	11.7223	14.0474
	127	0.2054	0.7225	2.0812	5.0767	9.1368	12.5746	14.9241							127	0.20015	0.66765	1.92515	4.68695	8.42765	11.7247	14.0466
	127.1	0.2085	0.7202	2.0796	5.0817	9.1363	12.5753	14.9245							127.1	0.2022	0.6674	1.9308	4.6898	8.4298	11.7291	14.0513
	127.2	0.209949	0.722149	2.07675	5.08835	9.13935	12.5826	14.924							127.2	0.204051	0.667451	1.93205	4.68975	8.43795	11.7317	14.0571
	127.3	0.213201	0.724001	2.0802	5.0964	9.1468	12.5895	14.9293							127.3	0.20415	0.66755	1.93275	4.69305	8.44245	11.7343	14.0638
	127.4	0.21535	0.72185	2.08145	5.09895	9.15215	12.5947	14.9293							127.4	0.2087	0.6738	1.9359	4.6991	8.4457	11.7349	14.066
	127.5	0.216	0.7194	2.083	5.1034	9.1531	12.5976	14.9281							127.5	0.2099	0.6787	1.9385	4.7017	8.449	11.7393	14.0715
	127.6	0.2117	0.7167	2.0804	5.1059	9.1522	12.598	14.9242							127.6	0.2105	0.6795	1.939	4.7054	8.45	11.7426	14.0771
	127.7	0.213949	0.718249	2.08095	5.11145	9.15935	12.6035	14.9253							127.7	0.2083	0.6752	1.9403	4.7085	8.4534	11.7451	14.0767
	127.8	0.215401	0.722701	2.0822	5.1146	9.163	12.6048	14.9333							127.8	0.204502	0.676502	1.9395	4.7092	8.4566	11.7439	14.0777
	127.9	0.2168	0.7243	2.0828	5.1153	9.1674	12.6058	14.9317							127.9	0.2053	0.6786	1.9433	4.7115	8.4622	11.7489	14.083
	128	0.2199	0.7209	2.0822	5.1129	9.1699	12.6054	14.9327							128	0.208	0.6853	1.9454	4.714	8.466	11.7504	14.0854
	128.1	0.22055	0.72075	2.08005	5.11425	9.17535	12.6124	14.9403							128.1	0.20725	0.68945	1.94415	4.71415	8.46865	11.7508	14.0917
	128.2	0.22175	0.71825	2.08315	5.11665	9.17885	12.6155	14.9436							128.2	0.212747	0.695247	1.94665	4.71855	8.47415	11.7568	14.0976
	128.3	0.220196	0.718096	2.0822	5.1201	9.18	12.6176	14.9448							128.3	0.210652	0.691552	1.95065	4.72185	8.47745	11.761	14.1017
	128.4	0.2154	0.7136	2.0756	5.12041	9.17881	12.6143	14.9451							128.4	0.2176	0.6961	1.9585	4.73109	8.48869	11.7679	14.1099
	128.5	0.2139	0.7151	2.0764	5.1228	9.1798	12.6179	14.9456							128.5	0.2215	0.6955	1.9599	4.7344	8.4946	11.7722	14.1117
	128.6	0.21125	0.71515	2.07365	5.12055	9.17845	12.6149	14.94							128.6	0.2202	0.6957	1.9596	4.7362	8.4954	11.7719	14.1153
	128.7	0.211352	0.715952	2.07215	5.11865	9.18255	12.6198	14.944							128.7	0.22025	0.69565	1.96245	4.73805	8.49625	11.773	14.1166
	128.8	0.211803	0.714103	2.0809	5.1234	9.1855	12.6212	14.9507							128.8	0.220649	0.695449	1.96465	4.74035	8.49485	11.7726	14.1221
	128.9	0.2158	0.717	2.0846	5.1276	9.1882	12.6253	14.9533							128.9	0.22265	0.69475	1.96625	4.73975	8.49675	11.7709	14.1243
	129	0.21	0.7203	2.0924	5.1285	9.1964	12.6272	14.9554							129	0.22015	0.69175	1.95955	4.74155	8.49565	11.7719	14.1219
	129.1	0.212	0.7214	2.0964	5.1312	9.2013	12.6302	14.9596							129.1	0.22275	0.69175	1.96225	4.74455	8.50225	11.7745	14.1241
	129.2	0.210801	0.725401	2.098	5.1372	9.2088	12.6326	14.9635							129.2	0.221	0.6891	1.9621	4.7451	8.5071	11.7779	14.1275
	129.3	0.2113	0.7245	2.0995	5.1395	9.2164	12.6399	14.9698							129.3	0.217448	0.685648	1.96425	4.74485	8.50975	11.7788	14.1327
	129.4	0.20935	0.72295	2.10405	5.14465	9.22255	12.6427	14.9717							129.4	0.2184	0.6836	1.9628	4.7432	8.5093	11.7769	14.1316
	129.5	0.2135	0.7284	2.1063	5.1508	9.2309	12.6466	14.9729							129.5	0.2158	0.681	1.9612	4.7438	8.5096	11.7778	14.1345
	129.6	0.21305	0.73035	2.11005	5.15685	9.23945	12.6524	14.9796							129.6	0.2129	0.6799	1.963	4.7495	8.5167	11.7826	14.1388
	129.7	0.212799	0.731499	2.112	5.1651	9.2431	12.6519	14.9793							129.7	0.214549	0.681249	1.96685	4.74995	8.51855	11.7812	14.1442
	129.8	0.214251	0.733451	2.11675	5.16965	9.24685	12.6574	14.9835							129.8	0.21895	0.67955	1.97025	4.74955	8.51915	11.7805	14.1472
	129.9	0.21305	0.72735	2.12015	5.17205	9.24395	12.6605	14.9853							129.9	0.2159	0.6751	1.9707	4.7512	8.5217	11.7798	14.1498
	130	0.215	0.7285	2.1225	5.1757	9.2506	12.6629	14.9847							130	0.21425	0.67055	1.96925	4.75065	8.52005	11.7806	14.1453
	130.1	0.2165	0.7293	2.1246	5.1805	9.2566	12.6682	14.9824							130.1	0.21245	0.67345	1.97535	4.75975	8.52245	11.7855	14.1468
	130.2	0.213051	0.731851	2.12425	5.18985	9.26195	12.6742	14.984							130.2	0.215749	0.678349	1.97855	4.76795	8.53025	11.7866	14.1537
	130.3	0.2089	0.7319	2.1269	5.191	9.265	12.6757	14.9877							130.3	0.2213	0.6827	1.979	4.7693	8.53	11.7877	14.1518
	130.4	0.20865	0.73125	2.12525	5.19415	9.26715	12.6735	14.9865							130.4	0.2253	0.6813	1.9761	4.7722	8.5358	11.7873	14.155
	130.5	0.20645	0.73295	2.12535	5.20135	9.26785	12.6777	14.9884							130.5	0.21575	0.67255	1.97305	4.77135	8.53585	11.7859	14.1537
	130.6	0.20355	0.73075	2.12535	5.20475	9.26855	12.68	14.9869							130.6	0.218	0.6699	1.9752	4.773	8.5449	11.7893	14.1523
	130.7	0.205201	0.730701	2.1275	5.2075	9.2693	12.6824	14.984							130.7	0.21705	0.66635	1.97465	4.77485	8.54745	11.7901	14.1526
	130.8	0.202649	0.731049	2.12825	5.20795	9.27145	12.6823	14.9843							130.8	0.215201	0.664201	1.978	4.7796	8.5506	11.7911	14.1503
	130.9	0.20365	0.72905	2.12425	5.20345	9.27025	12.6826	14.985							130.9	0.2187	0.666	1.983	4.7886	8.5563	11.7939	14.1536
	131	0.2014	0.731	2.1248	5.202	9.2751	12.686	14.9912							131	0.215	0.6605	1.9823	4.7849	8.5608	11.7924	14.1534
	131.1	0.19555	0.73025	2.12595	5.20455	9.28055	12.6899	14.9934							131.1	0.21535	0.65865	1.98645	4.78285	8.55995	11.794	14.1565
	131.2	0.194302	0.734502	2.1279	5.2092	9.2811	12.6906	14.9952							131.2	0.213553	0.654253	1.99155	4.78275	8.56235	11.795	14.1572
	131.3	0.194601	0.738901	2.1343	5.2143	9.2865	12.6958	14.9997							131.3	0.212654	0.654154	1.99725	4.78445	8.56545	11.7978	14.1575
	131.4	0.1972	0.7381	2.1392	5.221	9.2952	12.7009	15.0022							131.4	0.21555	0.65835	1.99935	4.79355	8.56725	11.802	14.1623
	131.5	0.2014	0.7408	2.1446	5.2287	9.3067	12.7102	15.009							131.5	0.21835	0.65645	1.99835	4.79695	8.57235	11.8038	14.1647
	131.6	0.2037	0.7432	2.1482	5.2305	9.315	12.7166	15.0119							131.6	0.2199	0.6594	1.9996	4.802	8.5768	11.8059	14.1666
	131.7	0.204501	0.743801	2.1458	5.2352	9.3171	12.7151	15.0175							131.7	0.221599	0.660199	2.0026	4.8034	8.5803	11.8099	14.1692
	131.8	0.2031	0.7451	2.1471	5.2354	9.3187	12.7153	15.0215							131.8	0.224199	0.657799	2.0035	4.804	8.5873	11.815	14.1727
	131.9	0.20725	0.74415	2.15115	5.23415	9.32195	12.7216	15.0226							131.9	0.2227	0.6588	2.0042	4.8082	8.5962	11.8148	14.1756
	132	0.2089	0.748	2.1484	5.2339	9.3243	12.7258	15.0247							132	0.2262	0.6632	2.0083	4.8145	8.5997	11.8173	14.1771
	132.1	0.2119	0.7519	2.1494	5.2386	9.3331	12.7319	15.0274							132.1	0.22775	0.66625	2.00975	4.81585	8.60125	11.8189	14.1795
	132.2	0.214549	0.751649	2.15395	5.23945	9.33885	12.7361	15.0306							132.2	0.22585	0.66745	2.01865	4.81665	8.60675	11.8244	14.1833
	132.3	0.2085	0.7504	2.1526	5.2355	9.3387	12.7396	15.0286							132.3	0.225898	0.673498	2.0198	4.8224	8.6117	11.8297	14.1882
	132.4	0.21225	0.75435	2.16205	5.23965	9.34245	12.7474	15.0287							132.4	0.2232	0.673	2.0178	4.8247	8.6122	11.8295	14.186
	132.5	0.21565	0.75545	2.16265	5.24415	9.34425	12.7508	15.0309							132.5	0.2249	0.6752	2.0134	4.829	8.6124	11.8291	14.1914
	132.6	0.21775	0.75845	2.16405	5.24725	9.34645	12.751	15.0304							132.6	0.22845	0.67755	2.01065	4.83635	8.61505	11.8277	14.1935
	132.7	0.219251	0.757351	2.16835	5.25175	9.34575	12.7533	15.0349							132.7	0.230852	0.677052	2.01065	4.83675	8.61495	11.8304	14.1985
	132.8	0.221952	0.760052	2.17455	5.25875	9.34875	12.7574	15.0384							132.8	0.225851	0.676051	2.01265	4.84085	8.61835	11.8292	14.1995
	132.9	0.226	0.7681	2.1818	5.26709	9.35919	12.7651	15.044							132.9	0.22525	0.67985	2.01735	4.84495	8.61885	11.8338	14.2023
	133	0.22115	0.76765	2.18375	5.26945	9.36105	12.7659	15.0418							133	0.22575	0.67615	2.02225	4.84395	8.62455	11.8364	14.2043
	133.1	0.2207	0.7661	2.1869	5.2693	9.3631	12.7689	15.0453							133.1	0.2259	0.6772	2.0252	4.8428	8.6264	11.8358	14.2055
	133.2	0.218499	0.768699	2.1921	5.2688	9.3687	12.7744	15.052							133.2	0.22645	0.68195	2.02355	4.84125	8.63105	11.8383	14.209
	133.3	0.214948	0.766848	2.19425	5.26475	9.37105	12.774	15.0526							133.3	0.227398	0.685398	2.0257	4.846	8.6325	11.8429	14.2124
	133.4	0.20845	0.76075	2.19165	5.26216	9.37096	12.7726	15.0526							133.4	0.2252	0.6817	2.0247	4.8436	8.6289	11.841	14.2079
	133.5	0.2083	0.7612	2.1911	5.2669	9.3684	12.7756	15.0588							133.5	0.22295	0.68135	2.02115	4.84775	8.62595	11.8434	14.21
	133.6	0.2057	0.7605	2.1926	5.2666	9.3673	12.7768	15.0633							133.6	0.2239	0.6788	2.0205	4.8496	8.6274	11.8426	14.2093
	133.7	0.206898	0.762098	2.1924	5.2675	9.3717	12.7775	15.0696							133.7	0.2239	0.6778	2.0215	4.8521	8.6286	11.8425	14.2031
	133.8	0.207252	0.766152	2.19455	5.26665	9.37475	12.7797	15.0708							133.8	0.22485	0.68375	2.02465	4.85515	8.62835	11.8482	14.2047
	133.9	0.2112	0.7675	2.1963	5.2711	9.3825	12.7853	15.0702							133.9	0.2259	0.6851	2.0299	4.8552	8.6297	11.8522	14.2085
	134	0.2161	0.765	2.197	5.2727	9.3825	12.7812	15.0734							134	0.2261	0.6871	2.0304	4.8607	8.6305	11.8546	14.2182
	134.1	0.21835	0.76435	2.20095	5.27405	9.38275	12.7832	15.0758							134.1	0.2258	0.6817	2.0298	4.8588	8.6352	11.8554	14.2182
	134.2	0.218951	0.764051	2.20475	5.27775	9.38265	12.7784	15.0779							134.2	0.228999	0.680399	2.0339	4.8624	8.6395	11.8587	14.2203
	134.3	0.218552	0.768252	2.20345	5.28075	9.38385	12.7782	15.0814							134.3	0.221896	0.671196	2.0328	4.8636	8.6406	11.8568	14.2193
	134.4	0.21905	0.77105	2.20425	5.28325	9.38875	12.782	15.0855							134.4	0.22225	0.67125	2.03325	4.86015	8.63755	11.8543	14.2183
	134.5	0.2206	0.7701	2.2095	5.2843	9.3903	12.7875	15.0858							134.5	0.2168	0.6669	2.0279	4.8582	8.6304	11.8536	14.2201
	134.6	0.22345	0.76995	2.20675	5.28445	9.39425	12.7891	15.0864							134.6	0.21845	0.66975	2.03375	4.86285	8.63355	11.8571	14.2258
	134.7	0.224149	0.767349	2.20615	5.28915	9.39875	12.7928	15.0916							134.7	0.21945	0.67115	2.03615	4.86675	8.63815	11.8622	14.229
	134.8	0.219749	0.766249	2.21075	5.29275	9.39835	12.7917	15.0889							134.8	0.22475	0.67225	2.03725	4.86945	8.64315	11.8668	14.2319
	134.9	0.2174	0.7671	2.208	5.2964	9.3967	12.7916	15.0892							134.9	0.22415	0.67145	2.04235	4.87785	8.64595	11.8692	14.2292
	135	0.215	0.7636	2.2068	5.2939	9.3992	12.7918	15.0899							135	0.2242	0.6701	2.0465	4.8819	8.6515	11.8741	14.2335
	135.1	0.21735	0.76295	2.20225	5.29735	9.39625	12.7908	15.0909							135.1	0.2296	0.6753	2.0519	4.8848	8.656	11.8816	14.2414
	135.2	0.216049	0.765049	2.20105	5.30035	9.40095	12.7948	15.0942							135.2	0.228049	0.676749	2.05485	4.88625	8.65925	11.8908	14.2477
	135.3	0.212201	0.760901	2.1983	5.3004	9.3979	12.7947	15.095							135.3	0.231099	0.678299	2.0594	4.8869	8.6603	11.8919	14.253
	135.4	0.2117	0.764	2.1995	5.3069	9.4001	12.7979	15.0957							135.4	0.23485	0.67995	2.05705	4.88845	8.66195	11.8927	14.2512
	135.5	0.20875	0.76715	2.20015	5.30725	9.40125	12.8009	15.0948							135.5	0.2348	0.6801	2.0615	4.8928	8.6644	11.8979	14.2555
	135.6	0.2072	0.7643	2.2028	5.3088	9.4006	12.8051	15.0985							135.6	0.23225	0.68405	2.06345	4.89745	8.67035	11.9005	14.2575
	135.7	0.206848	0.764848	2.20105	5.30895	9.40405	12.8081	15.1018							135.7	0.233752	0.686352	2.06465	4.90055	8.67015	11.8989	14.2579
	135.8	0.200748	0.762148	2.20695	5.30485	9.40625	12.8089	15.1058							135.8	0.2339	0.6853	2.0665	4.9041	8.6734	11.9034	14.2586
	135.9	0.1943	0.7604	2.2062	5.3061	9.4061	12.805	15.1041							135.9	0.2308	0.6879	2.0691	4.9083	8.6767	11.9061	14.2624
	136	0.19205	0.76595	2.20465	5.31135	9.41375	12.8056	15.1057							136	0.2296	0.6929	2.0689	4.9105	8.6753	11.9067	14.2659
	136.1	0.19275	0.76995	2.20655	5.31285	9.41665	12.8095	15.1089							136.1	0.2285	0.692	2.0693	4.9117	8.6775	11.9038	14.2746
	136.2	0.1914	0.7711	2.2093	5.3116	9.4165	12.8069	15.1118							136.2	0.232898	0.695798	2.0759	4.915	8.6839	11.9059	14.28
	136.3	0.194401	0.774201	2.2181	5.3148	9.4202	12.807	15.1155							136.3	0.228851	0.694551	2.07665	4.91525	8.68325	11.9117	14.2816
	136.4	0.19555	0.77575	2.22285	5.31725	9.42175	12.8128	15.1173							136.4	0.2238	0.6959	2.0822	4.9215	8.6902	11.9194	14.2873
	136.5	0.1955	0.7781	2.2256	5.3214	9.427	12.8169	15.1219							136.5	0.2228	0.6969	2.0852	4.9265	8.6948	11.9267	14.2878
	136.6	0.19815	0.77745	2.22675	5.32215	9.43135	12.8208	15.1269							136.6	0.2284	0.7038	2.0869	4.9292	8.7022	11.9351	14.292
	136.7	0.19865	0.78035	2.23065	5.32745	9.43685	12.8261	15.1285							136.7	0.2247	0.7043	2.0858	4.9331	8.7017	11.9392	14.2993
	136.8	0.197302	0.780402	2.233	5.3297	9.4412	12.8289	15.1325							136.8	0.225398	0.709098	2.0842	4.9386	8.7032	11.9429	14.3016
	136.9	0.198	0.7804	2.2329	5.3314	9.4445	12.8332	15.1339							136.9	0.2269	0.704	2.0849	4.9381	8.7051	11.9391	14.3017
	137	0.19695	0.78175	2.23875	5.33775	9.44775	12.8371	15.1327							137	0.22515	0.70385	2.08175	4.93905	8.70665	11.9414	14.3058
	137.1	0.19625	0.77685	2.23725	5.33765	9.44535	12.8365	15.1285							137.1	0.2235	0.707	2.0824	4.9444	8.7059	11.9414	14.3116
	137.2	0.196	0.7736	2.2407	5.3344	9.4459	12.8363	15.1272							137.2	0.221049	0.707749	2.08345	4.94765	8.71565	11.9429	14.3154
	137.3	0.196098	0.768898	2.2417	5.3362	9.4478	12.839	15.1283							137.3	0.222098	0.707898	2.0826	4.9459	8.7163	11.9433	14.3181
	137.4	0.1939	0.7629	2.2378	5.3362	9.451	12.8386	15.1299							137.4	0.2221	0.7056	2.0792	4.9455	8.7191	11.9387	14.3172
	137.5	0.189	0.7597	2.2344	5.3371	9.4477	12.8352	15.1281							137.5	0.21725	0.70295	2.08295	4.94205	8.72105	11.9388	14.3154
	137.6	0.1818	0.7597	2.2314	5.3342	9.4454	12.836	15.1266							137.6	0.2153	0.7079	2.0843	4.9412	8.7212	11.9454	14.3219
	137.7	0.177451	0.755751	2.23085	5.33595	9.44265	12.8323	15.1251							137.7	0.213699	0.708899	2.0859	4.9422	8.7227	11.9496	14.3222
	137.8	0.173299	0.751399	2.23	5.3319	9.4367	12.8317	15.1198							137.8	0.214149	0.711749	2.09185	4.94555	8.72385	11.9514	14.3306
	137.9	0.1705	0.7503	2.2273	5.3345	9.44	12.8354	15.1213							137.9	0.21705	0.71395	2.09715	4.94965	8.72565	11.9507	14.3329
	138	0.1696	0.752	2.2283	5.3407	9.4408	12.833	15.1259							138	0.21985	0.71515	2.10225	4.95065	8.72375	11.9552	14.3353
	138.1	0.16925	0.74985	2.23535	5.34055	9.44275	12.8336	15.1274							138.1	0.2131	0.7131	2.1003	4.9524	8.7244	11.9563	14.341
	138.2	0.168751	0.749151	2.23885	5.34255	9.44355	12.8307	15.1279							138.2	0.215651	0.712251	2.10015	4.95405	8.72705	11.9641	14.3425
	138.3	0.165151	0.747851	2.23755	5.34355	9.44085	12.8321	15.1258							138.3	0.21645	0.71525	2.10125	4.95865	8.73105	11.967	14.3441
	138.4	0.1703	0.7522	2.2416	5.3474	9.4452	12.8345	15.1298							138.4	0.22295	0.71165	2.10455	4.95825	8.73585	11.9697	14.3441
	138.5	0.167	0.7531	2.2357	5.3491	9.4479	12.8326	15.1356							138.5	0.22985	0.71135	2.10595	4.96245	8.74395	11.9789	14.3506
	138.6	0.1667	0.7541	2.2367	5.3531	9.4548	12.836	15.1352							138.6	0.2294	0.7071	2.1045	4.9675	8.7447	11.9853	14.3504
	138.7	0.165648	0.750948	2.23965	5.35865	9.45885	12.8399	15.1404							138.7	0.22805	0.70025	2.10185	4.96475	8.74465	11.9877	14.3513
	138.8	0.162399	0.749499	2.2389	5.3587	9.4629	12.8433	15.1435							138.8	0.226249	0.700949	2.09375	4.96315	8.74615	11.9849	14.3522
	138.9	0.16195	0.74735	2.23465	5.36025	9.46775	12.8462	15.145							138.9	0.22675	0.70775	2.09635	4.96545	8.74545	11.9913	14.3574
	139	0.15845	0.74635	2.23225	5.36075	9.46655	12.8482	15.1483							139	0.22775	0.71045	2.09815	4.97075	8.75295	11.9931	14.3592
	139.1	0.15725	0.74715	2.23345	5.36075	9.47155	12.8499	15.1493							139.1	0.22555	0.71415	2.09835	4.97615	8.75095	11.9934	14.3593
	139.2	0.157649	0.748749	2.23515	5.36495	9.47625	12.854	15.1496							139.2	0.22585	0.71715	2.10025	4.97775	8.75345	11.9953	14.3672
	139.3	0.156703	0.752503	2.235	5.3693	9.4766	12.8553	15.1463							139.3	0.226949	0.715749	2.10145	4.98245	8.75405	11.9967	14.3703
	139.4	0.1627	0.7585	2.2388	5.37779	9.48019	12.8565	15.1535							139.4	0.22455	0.71155	2.10035	4.98085	8.75525	11.9934	14.3704
	139.5	0.1647	0.7635	2.2406	5.3807	9.4825	12.8597	15.1569							139.5	0.22275	0.70825	2.10145	4.98135	8.75685	11.9969	14.374
	139.6	0.16155	0.76085	2.24055	5.37475	9.48505	12.8598	15.1543							139.6	0.22465	0.70455	2.10605	4.98035	8.76245	12.0013	14.3748
[truncated: 8,604 more rows]

## Sheet: Figure 5c
Fig. 5c
Ratio 350nm/330nm													smoothed ratio								First derivative of ratio data
	S_T			A_pT					pS_pT				smoothed data of ratio (Fig. 5c, upper panel)									S_T			A_pT					pS_pT				smoothed data of first derivative (Fig. 5c, lower panel)
x-axis, temp. (°C)	1. repl.	2. repl.	3. repl	1. repl.	2. repl.	3. repl		x-axis, temp. (°C)	1. repl.	2. repl.	3. repl		x-axis	S_T	A_pT		x-axis	pS_pT			x-axis, temp (°C)	1. repl	2. repl	3. repl	1. repl	2. repl	3. repl		x-axis, temp (°C)	1. repl	2. repl	3. repl		x-axis, temp (°C)	S_T	A_pT		x-axis, temp (°C)	pS_pT
20	0.972	0.975	0.98	0.976	0.976	0.977		20	0.98	0.976	0.978		20	0.975949	0.97672		20	0.978094			20	-5e-05	9.8e-05	0.000406	-0.000173	-0.000715	-0.000304		20	9.2e-05	-0.000116	0.000478		20	0.975949	0.97672		20	0.000147651
20.076	0.973	0.974	0.981	0.977	0.977	0.978		20.048	0.98	0.977	0.979		20.076	0.976007	0.976797		20.048	0.978229			20.076	-5.3e-05	8.2e-05	0.000402	-0.00018	-0.000698	-0.000301		20.048	8.3e-05	-0.000118	0.000461		20.076	0.976007	0.976797		20.048	0.000141714
20.151	0.975	0.974	0.982	0.977	0.976	0.978		20.096	0.978	0.976	0.978		20.151	0.975947	0.976903		20.096	0.978374			20.151	-5.6e-05	6.6e-05	0.000398	-0.000187	-0.000682	-0.000298		20.096	7.4e-05	-0.000121	0.000444		20.151	0.975947	0.976903		20.096	0.000133649
20.227	0.974	0.972	0.98	0.977	0.977	0.977		20.143	0.981	0.975	0.982		20.227	0.975899	0.97681		20.143	0.978492			20.227	-5.8e-05	5e-05	0.000394	-0.000194	-0.000666	-0.000296		20.143	6.5e-05	-0.000123	0.000427		20.227	0.975899	0.97681		20.143	0.000123915
20.302	0.972	0.974	0.981	0.977	0.977	0.975		20.191	0.979	0.978	0.978		20.302	0.976007	0.976945		20.191	0.978302			20.302	-6e-05	3.4e-05	0.00039	-0.000201	-0.00065	-0.000294		20.191	5.7e-05	-0.000126	0.00041		20.302	0.976007	0.976945		20.191	0.000113595
20.378	0.972	0.971	0.984	0.978	0.976	0.977		20.239	0.977	0.978	0.98		20.378	0.975864	0.976915		20.239	0.978215			20.378	-6.3e-05	1.8e-05	0.000386	-0.000207	-0.000634	-0.000291		20.239	4.8e-05	-0.000128	0.000393		20.378	0.975864	0.976915		20.239	0.000104095
20.453	0.973	0.973	0.983	0.977	0.977	0.976		20.287	0.979	0.976	0.979		20.453	0.975859	0.976869		20.287	0.978172			20.453	-6.5e-05	2e-06	0.000383	-0.000213	-0.000618	-0.000289		20.287	3.9e-05	-0.000131	0.000375		20.453	0.975859	0.976869		20.287	9.45758e-05
20.529	0.973	0.972	0.985	0.978	0.978	0.978		20.335	0.979	0.975	0.978		20.529	0.976313	0.977033		20.335	0.977951			20.529	-6.7e-05	-1.4e-05	0.000379	-0.000219	-0.000602	-0.000287		20.335	3.1e-05	-0.000134	0.000358		20.529	0.976313	0.977033		20.335	8.49322e-05
20.604	0.972	0.973	0.982	0.978	0.976	0.976		20.383	0.979	0.977	0.98		20.604	0.976626	0.977264		20.383	0.978137			20.604	-6.9e-05	-2.9e-05	0.000376	-0.000225	-0.000586	-0.000286		20.383	2.2e-05	-0.000137	0.000341		20.604	0.976626	0.977264		20.383	7.52973e-05
20.68	0.974	0.974	0.983	0.977	0.976	0.977		20.43	0.978	0.977	0.979		20.68	0.976872	0.977306		20.43	0.978225			20.68	-7e-05	-4.5e-05	0.000373	-0.00023	-0.000571	-0.000284		20.43	1.4e-05	-0.00014	0.000323		20.68	0.976872	0.977306		20.43	6.56926e-05
20.755	0.974	0.975	0.983	0.977	0.979	0.978		20.478	0.979	0.977	0.98		20.755	0.976798	0.9773		20.478	0.978411			20.755	-7.2e-05	-6.1e-05	0.000369	-0.000236	-0.000555	-0.000282		20.478	5e-06	-0.000143	0.000306		20.755	0.976798	0.9773		20.478	5.61544e-05
20.831	0.974	0.974	0.983	0.977	0.977	0.978		20.526	0.979	0.976	0.98		20.831	0.976677	0.977075		20.526	0.978281			20.831	-7.4e-05	-7.6e-05	0.000366	-0.000241	-0.00054	-0.000281		20.526	-3e-06	-0.000146	0.000289		20.831	0.976677	0.977075		20.526	4.65426e-05
20.906	0.973	0.974	0.982	0.978	0.976	0.977		20.574	0.978	0.976	0.98		20.906	0.976527	0.977123		20.574	0.977961			20.906	-7.5e-05	-9.1e-05	0.000364	-0.000246	-0.000525	-0.00028		20.574	-1.1e-05	-0.000149	0.000271		20.906	0.976527	0.977123		20.574	3.69538e-05
20.982	0.971	0.974	0.982	0.977	0.976	0.977		20.622	0.978	0.977	0.979		20.982	0.976141	0.976984		20.622	0.977863			20.982	-7.6e-05	-0.000106	0.000361	-0.000251	-0.000511	-0.000278		20.622	-2e-05	-0.000152	0.000254		20.982	0.976141	0.976984		20.622	2.73434e-05
21.057	0.973	0.972	0.983	0.977	0.977	0.976		20.669	0.978	0.975	0.978		21.057	0.975934	0.976827		20.669	0.977613			21.057	-7.7e-05	-0.000122	0.000358	-0.000256	-0.000496	-0.000277		20.669	-2.8e-05	-0.000155	0.000236		21.057	0.975934	0.976827		20.669	1.7697e-05
21.133	0.973	0.972	0.983	0.978	0.977	0.976		20.717	0.979	0.977	0.978		21.133	0.976017	0.976856		20.717	0.977766			21.133	-7.8e-05	-0.000136	0.000356	-0.00026	-0.000482	-0.000276		20.717	-3.6e-05	-0.000159	0.000219		21.133	0.976017	0.976856		20.717	8e-06
21.208	0.973	0.974	0.982	0.976	0.978	0.977		20.765	0.979	0.976	0.979		21.208	0.976215	0.976801		20.765	0.978051			21.208	-7.9e-05	-0.000151	0.000354	-0.000265	-0.000468	-0.000276		20.765	-4.4e-05	-0.000162	0.000201		21.208	0.976215	0.976801		20.765	-1.66667e-06
21.284	0.973	0.974	0.982	0.978	0.977	0.976		20.813	0.979	0.975	0.98		21.284	0.976486	0.976752		20.813	0.978209			21.284	-8e-05	-0.000166	0.000352	-0.000269	-0.000455	-0.000275		20.813	-5.2e-05	-0.000166	0.000184		21.284	0.976486	0.976752		20.813	-1.13333e-05
21.359	0.973	0.974	0.983	0.978	0.976	0.975		20.861	0.98	0.978	0.979		21.359	0.976398	0.976749		20.861	0.978429			21.359	-8e-05	-0.00018	0.00035	-0.000273	-0.000441	-0.000274		20.861	-6e-05	-0.000169	0.000166		21.359	0.976398	0.976749		20.861	-2.1e-05
21.435	0.972	0.974	0.983	0.978	0.975	0.976		20.908	0.98	0.975	0.98		21.435	0.976222	0.97655		20.908	0.978201			21.435	-8e-05	-0.000195	0.000348	-0.000278	-0.000428	-0.000274		20.908	-6.8e-05	-0.000173	0.000149		21.435	0.976222	0.97655		20.908	-3.06364e-05
21.51	0.972	0.973	0.984	0.977	0.976	0.977		20.956	0.978	0.976	0.979		21.51	0.97615	0.976374		20.956	0.977988			21.51	-8.1e-05	-0.000209	0.000346	-0.000282	-0.000416	-0.000273		20.956	-7.6e-05	-0.000177	0.000132		21.51	0.97615	0.976374		20.956	-4.03535e-05
21.586	0.97	0.972	0.984	0.976	0.976	0.978		21.004	0.979	0.977	0.978		21.586	0.975996	0.976203		21.004	0.977893			21.586	-8.1e-05	-0.000223	0.000345	-0.000286	-0.000403	-0.000272		21.004	-8.4e-05	-0.00018	0.000114		21.586	0.975996	0.976203		21.004	-5.00563e-05
21.661	0.972	0.972	0.984	0.976	0.975	0.976		21.052	0.978	0.977	0.977		21.661	0.976076	0.976193		21.052	0.977835			21.661	-8.1e-05	-0.000238	0.000343	-0.000291	-0.000391	-0.000272		21.052	-9.2e-05	-0.000184	9.7e-05		21.661	0.976076	0.976193		21.052	-5.97446e-05
21.737	0.973	0.974	0.983	0.977	0.975	0.976		21.1	0.978	0.977	0.979		21.737	0.976186	0.976071		21.1	0.977975			21.737	-8e-05	-0.000252	0.000342	-0.000296	-0.000379	-0.000271		21.1	-0.0001	-0.000188	7.9e-05		21.737	0.976186	0.976071		21.1	-6.93882e-05
21.812	0.972	0.974	0.982	0.976	0.975	0.977		21.148	0.979	0.978	0.979		21.812	0.976369	0.975961		21.148	0.978156			21.812	-8e-05	-0.000266	0.000341	-0.0003	-0.000367	-0.000271		21.148	-0.000107	-0.000192	6.2e-05		21.812	0.976369	0.975961		21.148	-7.90981e-05
21.888	0.973	0.975	0.983	0.977	0.975	0.977		21.195	0.98	0.977	0.978		21.888	0.976465	0.97604		21.195	0.978307			21.888	-8e-05	-0.00028	0.000339	-0.000305	-0.000355	-0.00027		21.195	-0.000115	-0.000196	4.5e-05		21.888	0.976465	0.97604		21.195	-8.87792e-05
21.963	0.974	0.971	0.983	0.977	0.976	0.975		21.243	0.979	0.976	0.979		21.963	0.976144	0.976248		21.243	0.978365			21.963	-8e-05	-0.000294	0.000338	-0.000311	-0.000343	-0.000269		21.243	-0.000123	-0.0002	2.8e-05		21.963	0.976144	0.976248		21.243	-9.84315e-05
22.039	0.974	0.972	0.983	0.977	0.976	0.976		21.291	0.979	0.976	0.98		22.039	0.976095	0.97644		21.291	0.978203			22.039	-8e-05	-0.000308	0.000337	-0.000317	-0.000331	-0.000269		21.291	-0.000131	-0.000205	1.1e-05		22.039	0.976095	0.97644		21.291	-0.000108085
22.114	0.974	0.972	0.981	0.978	0.975	0.977		21.339	0.978	0.975	0.982		22.114	0.976325	0.976613		21.339	0.978045			22.114	-7.9e-05	-0.000323	0.000336	-0.000323	-0.000319	-0.000268		21.339	-0.000138	-0.000209	-6e-06		22.114	0.976325	0.976613		21.339	-0.000117755
22.19	0.974	0.972	0.982	0.977	0.976	0.977		21.387	0.978	0.975	0.98		22.19	0.976563	0.976612		21.387	0.978049			22.19	-7.9e-05	-0.000338	0.000334	-0.000329	-0.000306	-0.000267		21.387	-0.000146	-0.000213	-2.3e-05		22.19	0.976563	0.976612		21.387	-0.000127343
22.265	0.974	0.974	0.985	0.976	0.978	0.977		21.434	0.979	0.977	0.978		22.265	0.976991	0.976612		21.434	0.978039			22.265	-7.9e-05	-0.000353	0.000333	-0.000336	-0.000292	-0.000266		21.434	-0.000154	-0.000217	-4e-05		22.265	0.976991	0.976612		21.434	-0.000136896
22.341	0.973	0.974	0.985	0.975	0.977	0.977		21.482	0.978	0.977	0.979		22.341	0.976893	0.976488		21.482	0.977867			22.341	-7.9e-05	-0.000368	0.000332	-0.000342	-0.000277	-0.000265		21.482	-0.000161	-0.000222	-5.6e-05		22.341	0.976893	0.976488		21.482	-0.000146457
22.416	0.972	0.975	0.984	0.976	0.975	0.977		21.53	0.98	0.975	0.979		22.416	0.976583	0.97629		21.53	0.977709			22.416	-7.7e-05	-0.000379	0.000337	-0.00035	-0.000265	-0.000266		21.53	-0.000169	-0.000226	-7.3e-05		22.416	0.976583	0.97629		21.53	-0.000156056
22.492	0.972	0.973	0.983	0.977	0.976	0.976		21.578	0.979	0.975	0.979		22.492	0.976126	0.976276		21.578	0.977784			22.492	-7.6e-05	-0.00039	0.000342	-0.000358	-0.000254	-0.000267		21.578	-0.000177	-0.000231	-8.9e-05		22.492	0.976126	0.976276		21.578	-0.000165671
22.567	0.972	0.97	0.982	0.976	0.977	0.976		21.626	0.977	0.975	0.98		22.567	0.975678	0.976319		21.626	0.97768			22.567	-7.5e-05	-0.0004	0.000348	-0.000365	-0.000243	-0.000268		21.626	-0.000185	-0.000235	-0.000106		22.567	0.975678	0.976319		21.626	-0.000175169
22.643	0.973	0.971	0.982	0.975	0.977	0.977		21.673	0.978	0.976	0.979		22.643	0.975622	0.976606		21.673	0.977714			22.643	-7.6e-05	-0.00041	0.000354	-0.000372	-0.000233	-0.000269		21.673	-0.000193	-0.000239	-0.000122		22.643	0.975622	0.976606		21.673	-0.000184719
22.718	0.975	0.972	0.982	0.976	0.978	0.977		21.721	0.979	0.977	0.979		22.718	0.975792	0.976628		21.721	0.977812			22.718	-7.8e-05	-0.000418	0.000361	-0.000378	-0.000224	-0.00027		21.721	-0.000201	-0.000244	-0.000138		22.718	0.975792	0.976628		21.721	-0.000194188
22.794	0.972	0.973	0.984	0.977	0.976	0.977		21.769	0.979	0.976	0.978		22.794	0.975711	0.9766		21.769	0.97804			22.794	-8.1e-05	-0.000426	0.000368	-0.000382	-0.000216	-0.000272		21.769	-0.000208	-0.000248	-0.000154		22.794	0.975711	0.9766		21.769	-0.00020368
22.869	0.972	0.973	0.983	0.976	0.977	0.977		21.817	0.978	0.977	0.98		22.869	0.975962	0.976473		21.817	0.978365			22.869	-8.6e-05	-0.000433	0.000376	-0.000386	-0.00021	-0.000273		21.817	-0.000217	-0.000253	-0.00017		22.869	0.975962	0.976473		21.817	-0.000213127
22.945	0.971	0.973	0.983	0.977	0.975	0.975		21.865	0.979	0.976	0.98		22.945	0.975986	0.976215		21.865	0.978345			22.945	-9.2e-05	-0.00044	0.000384	-0.000388	-0.000207	-0.000275		21.865	-0.000225	-0.000257	-0.000186		22.945	0.975986	0.976215		21.865	-0.000222729
23.02	0.969	0.974	0.981	0.977	0.976	0.976		21.913	0.98	0.976	0.98		23.02	0.97597	0.975844		21.913	0.978364			23.02	-9.9e-05	-0.000445	0.000392	-0.000389	-0.000206	-0.000277		21.913	-0.000233	-0.000262	-0.000202		23.02	0.97597	0.975844		21.913	-0.000232241
23.096	0.972	0.975	0.985	0.975	0.976	0.976		21.96	0.978	0.977	0.981		23.096	0.97603	0.975838		21.96	0.978579			23.096	-0.000107	-0.00045	0.0004	-0.000389	-0.000209	-0.000278		21.96	-0.000241	-0.000266	-0.000218		23.096	0.97603	0.975838		21.96	-0.000241863
23.172	0.971	0.974	0.984	0.976	0.976	0.975		22.008	0.977	0.975	0.981		23.172	0.976105	0.975991		22.008	0.978385			23.172	-0.000116	-0.000453	0.000409	-0.000388	-0.000214	-0.000281		22.008	-0.00025	-0.000271	-0.000234		23.172	0.976105	0.975991		22.008	-0.000251336
23.247	0.973	0.972	0.983	0.977	0.975	0.976		22.056	0.978	0.977	0.981		23.247	0.976038	0.976222		22.056	0.978175			23.247	-0.000126	-0.000456	0.000417	-0.000387	-0.000222	-0.000283		22.056	-0.000258	-0.000275	-0.000249		23.247	0.976038	0.976222		22.056	-0.000260896
23.323	0.972	0.971	0.984	0.979	0.975	0.977		22.104	0.978	0.977	0.98		23.323	0.97611	0.976371		22.104	0.977848			23.323	-0.000137	-0.000458	0.000425	-0.000384	-0.000234	-0.000286		22.104	-0.000267	-0.00028	-0.000265		23.323	0.97611	0.976371		22.104	-0.000270466
23.398	0.972	0.97	0.985	0.976	0.977	0.977		22.152	0.978	0.975	0.978		23.398	0.975599	0.976625		22.152	0.977439			23.398	-0.000148	-0.000459	0.000433	-0.000381	-0.000248	-0.000289		22.152	-0.000275	-0.000284	-0.000281		23.398	0.975599	0.976625		22.152	-0.000280177
23.474	0.973	0.971	0.983	0.976	0.977	0.976		22.199	0.978	0.976	0.978		23.474	0.97589	0.976622		22.199	0.97725			23.474	-0.00016	-0.000459	0.000441	-0.000377	-0.000265	-0.000293		22.199	-0.000284	-0.000289	-0.000297		23.474	0.97589	0.976622		22.199	-0.000289977
23.549	0.973	0.973	0.984	0.978	0.975	0.977		22.247	0.978	0.975	0.978		23.549	0.976351	0.976519		22.247	0.977293			23.549	-0.000172	-0.000458	0.000448	-0.000374	-0.000284	-0.000297		22.247	-0.000293	-0.000293	-0.000314		23.549	0.976351	0.976519		22.247	-0.000300009
23.625	0.973	0.971	0.983	0.977	0.976	0.976		22.295	0.978	0.975	0.978		23.625	0.976466	0.976333		22.295	0.977595			23.625	-0.000184	-0.000456	0.000455	-0.00037	-0.000305	-0.000302		22.295	-0.000302	-0.000298	-0.000331		23.625	0.976466	0.976333		22.295	-0.000310203
23.7	0.976	0.973	0.984	0.976	0.976	0.976		22.343	0.979	0.976	0.98		23.7	0.976397	0.976329		22.343	0.97787			23.7	-0.000197	-0.000453	0.000461	-0.000368	-0.000328	-0.000308		22.343	-0.000311	-0.000303	-0.000348		23.7	0.976397	0.976329		22.343	-0.000320768
23.776	0.973	0.974	0.983	0.975	0.977	0.977		22.391	0.979	0.976	0.982		23.776	0.976442	0.976105		22.391	0.978035			23.776	-0.000209	-0.000449	0.000466	-0.000365	-0.000351	-0.000314		22.391	-0.00032	-0.000308	-0.000366		23.776	0.976442	0.976105		22.391	-0.000331538
23.851	0.972	0.971	0.982	0.976	0.976	0.976		22.439	0.978	0.977	0.978		23.851	0.976052	0.975613		22.439	0.978069			23.851	-0.000222	-0.000444	0.00047	-0.000364	-0.000375	-0.00032		22.439	-0.00033	-0.000316	-0.000382		23.851	0.976052	0.975613		22.439	-0.000342658
23.927	0.974	0.972	0.982	0.976	0.975	0.976		22.486	0.977	0.977	0.978		23.927	0.976134	0.97547		22.486	0.97796			23.927	-0.000234	-0.000439	0.000473	-0.000364	-0.000398	-0.000326		22.486	-0.000339	-0.000325	-0.000398		23.927	0.976134	0.97547		22.486	-0.000353945
24.002	0.974	0.972	0.984	0.975	0.973	0.976		22.534	0.977	0.977	0.98		24.002	0.97599	0.975561		22.534	0.977596			24.002	-0.000246	-0.000432	0.000475	-0.000366	-0.000421	-0.000333		22.534	-0.000349	-0.000334	-0.000413		24.002	0.97599	0.975561		22.534	-0.00036532
24.078	0.971	0.972	0.983	0.975	0.974	0.976		22.582	0.977	0.976	0.979		24.078	0.976216	0.975548		22.582	0.977395			24.078	-0.000258	-0.000425	0.000476	-0.000369	-0.000443	-0.00034		22.582	-0.000358	-0.000344	-0.000429		24.078	0.976216	0.975548		22.582	-0.000376802
24.153	0.974	0.973	0.985	0.976	0.978	0.976		22.63	0.978	0.976	0.979		24.153	0.976231	0.975606		22.63	0.977537			24.153	-0.000271	-0.000418	0.000476	-0.000374	-0.000464	-0.000347		22.63	-0.000367	-0.000353	-0.000444		24.153	0.976231	0.975606		22.63	-0.000388175
24.229	0.973	0.973	0.982	0.976	0.978	0.975		22.678	0.977	0.977	0.978		24.229	0.976059	0.97583		22.678	0.977622			24.229	-0.000283	-0.000409	0.000474	-0.00038	-0.000484	-0.000353		22.678	-0.000376	-0.000363	-0.000459		24.229	0.976059	0.97583		22.678	-0.000399462
24.304	0.971	0.972	0.984	0.975	0.977	0.974		22.725	0.979	0.976	0.978		24.304	0.975986	0.976059		22.725	0.977723			24.304	-0.000296	-0.0004	0.00047	-0.000388	-0.000502	-0.00036		22.725	-0.000385	-0.000374	-0.000474		24.304	0.975986	0.976059		22.725	-0.000410763
24.38	0.97	0.971	0.985	0.976	0.976	0.975		22.773	0.979	0.977	0.978		24.38	0.976156	0.976055		22.773	0.9779			24.38	-0.000308	-0.000391	0.000465	-0.000397	-0.000519	-0.000367		22.773	-0.000393	-0.000384	-0.000488		24.38	0.976156	0.976055		22.773	-0.00042181
24.455	0.973	0.972	0.985	0.976	0.976	0.977		22.821	0.978	0.976	0.98		24.455	0.976012	0.975864		22.821	0.977821			24.455	-0.000321	-0.000381	0.000459	-0.000408	-0.000534	-0.000374		22.821	-0.000401	-0.000395	-0.000502		24.455	0.976012	0.975864		22.821	-0.00043275
24.531	0.973	0.971	0.985	0.977	0.975	0.976		22.869	0.978	0.976	0.98		24.531	0.976089	0.975935		22.869	0.977736			24.531	-0.000334	-0.000371	0.000451	-0.00042	-0.000549	-0.000381		22.869	-0.000409	-0.000406	-0.000516		24.531	0.976089	0.975935		22.869	-0.00044333
24.606	0.973	0.973	0.983	0.976	0.975	0.977		22.917	0.978	0.976	0.978		24.606	0.976105	0.975983		22.917	0.977534			24.606	-0.000346	-0.00036	0.000442	-0.000433	-0.000562	-0.000389		22.917	-0.000416	-0.000416	-0.000528		24.606	0.976105	0.975983		22.917	-0.000453553
24.682	0.973	0.971	0.983	0.975	0.976	0.976		22.964	0.978	0.976	0.977		24.682	0.976035	0.975765		22.964	0.977341			24.682	-0.000359	-0.00035	0.000432	-0.000447	-0.000574	-0.000397		22.964	-0.000423	-0.000427	-0.000541		24.682	0.976035	0.975765		22.964	-0.000463551
24.757	0.972	0.971	0.983	0.975	0.975	0.977		23.012	0.978	0.975	0.979		24.757	0.975732	0.975518		23.012	0.977296			24.757	-0.000371	-0.000339	0.00042	-0.000462	-0.000585	-0.000406		23.012	-0.000429	-0.000438	-0.000552		24.757	0.975732	0.975518		23.012	-0.000473189
24.833	0.972	0.971	0.985	0.975	0.976	0.975		23.06	0.977	0.976	0.979		24.833	0.975517	0.975483		23.06	0.977176			24.833	-0.000383	-0.000329	0.000406	-0.000478	-0.000596	-0.000417		23.06	-0.000435	-0.000449	-0.000563		24.833	0.975517	0.975483		23.06	-0.000482374
24.908	0.971	0.971	0.985	0.976	0.975	0.975		23.108	0.978	0.975	0.979		24.908	0.975443	0.97555		23.108	0.977201			24.908	-0.000395	-0.000318	0.000392	-0.000494	-0.000606	-0.000428		23.108	-0.000441	-0.00046	-0.000573		24.908	0.975443	0.97555		23.108	-0.000491232
24.984	0.971	0.971	0.984	0.976	0.975	0.976		23.156	0.978	0.975	0.979		24.984	0.975652	0.975636		23.156	0.977177			24.984	-0.000406	-0.000309	0.000376	-0.000511	-0.000616	-0.00044		23.156	-0.000446	-0.000471	-0.000582		24.984	0.975652	0.975636		23.156	-0.000499457
25.059	0.973	0.97	0.983	0.975	0.976	0.977		23.204	0.976	0.976	0.978		25.059	0.975798	0.975773		23.204	0.977214			25.059	-0.000418	-0.0003	0.00036	-0.000529	-0.000627	-0.000454		23.204	-0.00045	-0.000481	-0.00059		25.059	0.975798	0.975773		23.204	-0.000507147
25.135	0.973	0.972	0.984	0.976	0.976	0.976		23.251	0.977	0.976	0.979		25.135	0.976009	0.975957		23.251	0.977244			25.135	-0.000429	-0.000292	0.000343	-0.000547	-0.000637	-0.000469		23.251	-0.000454	-0.000492	-0.000597		25.135	0.976009	0.975957		23.251	-0.000514221
25.21	0.973	0.973	0.984	0.976	0.975	0.976		23.299	0.977	0.976	0.979		25.21	0.976413	0.97596		23.299	0.977101			25.21	-0.000439	-0.000285	0.000325	-0.000565	-0.000648	-0.000485		23.299	-0.000458	-0.000501	-0.000603		25.21	0.976413	0.97596		23.299	-0.000520746
25.286	0.972	0.973	0.984	0.976	0.975	0.977		23.347	0.978	0.977	0.978		25.286	0.976724	0.975716		23.347	0.977203			25.286	-0.000449	-0.000279	0.000308	-0.000584	-0.00066	-0.000503		23.347	-0.000461	-0.000511	-0.000608		25.286	0.976724	0.975716		23.347	-0.000526782
25.361	0.972	0.974	0.985	0.976	0.975	0.976		23.395	0.979	0.975	0.977		25.361	0.976703	0.97546		23.395	0.977645			25.361	-0.000457	-0.000274	0.000291	-0.000603	-0.000672	-0.000523		23.395	-0.000464	-0.00052	-0.000613		25.361	0.976703	0.97546		23.395	-0.000532299
25.437	0.972	0.973	0.985	0.975	0.975	0.975		23.443	0.978	0.975	0.978		25.437	0.976378	0.975176		23.443	0.977743			25.437	-0.000465	-0.00027	0.000273	-0.000621	-0.000685	-0.000543		23.443	-0.000467	-0.000529	-0.000616		25.437	0.976378	0.975176		23.443	-0.000537253
25.512	0.971	0.971	0.986	0.974	0.975	0.975		23.49	0.98	0.976	0.98		25.512	0.976006	0.974971		23.49	0.977785			25.512	-0.000472	-0.000267	0.000256	-0.000639	-0.000698	-0.000566		23.49	-0.000469	-0.000537	-0.000619		25.512	0.976006	0.974971		23.49	-0.000541652
25.588	0.97	0.97	0.986	0.976	0.974	0.975		23.538	0.98	0.976	0.98		25.588	0.975714	0.974733		23.538	0.977821			25.588	-0.000477	-0.000266	0.000239	-0.000657	-0.000712	-0.000589		23.538	-0.000471	-0.000545	-0.00062		25.588	0.975714	0.974733		23.538	-0.000545356
25.663	0.971	0.97	0.985	0.975	0.974	0.975		23.586	0.977	0.976	0.978		25.663	0.975421	0.974838		23.586	0.977912			25.663	-0.000482	-0.000266	0.000222	-0.000675	-0.000725	-0.000613		23.586	-0.000473	-0.000552	-0.000621		25.663	0.975421	0.974838		23.586	-0.000548528
25.739	0.97	0.971	0.985	0.975	0.975	0.975		23.634	0.978	0.976	0.978		25.739	0.975377	0.975105		23.634	0.977659			25.739	-0.000484	-0.000268	0.000206	-0.000692	-0.000738	-0.000638		23.634	-0.000474	-0.000558	-0.000621		25.739	0.975377	0.975105		23.634	-0.000551085
25.814	0.97	0.972	0.985	0.976	0.974	0.975		23.682	0.979	0.976	0.978		25.814	0.975512	0.975069		23.682	0.977189			25.814	-0.000486	-0.000271	0.00019	-0.000708	-0.00075	-0.000664		23.682	-0.000476	-0.000564	-0.000619		25.814	0.975512	0.975069		23.682	-0.000553143
25.89	0.972	0.97	0.985	0.975	0.975	0.977		23.73	0.978	0.976	0.978		25.89	0.975509	0.975012		23.73	0.977088			25.89	-0.000486	-0.000275	0.000173	-0.000724	-0.000761	-0.00069		23.73	-0.000477	-0.00057	-0.000618		25.89	0.975509	0.975012		23.73	-0.000554729
25.965	0.972	0.97	0.985	0.975	0.974	0.976		23.777	0.977	0.975	0.978		25.965	0.97553	0.974993		23.777	0.977212			25.965	-0.000485	-0.00028	0.000157	-0.000739	-0.000771	-0.000716		23.777	-0.000478	-0.000574	-0.000615		25.965	0.97553	0.974993		23.777	-0.000555833
26.041	0.973	0.971	0.983	0.974	0.974	0.974		23.825	0.978	0.975	0.978		26.041	0.975949	0.97476		23.825	0.977016			26.041	-0.000483	-0.000287	0.000141	-0.000753	-0.000779	-0.000741		23.825	-0.000479	-0.000579	-0.000612		26.041	0.975949	0.97476		23.825	-0.000556599
26.117	0.973	0.971	0.982	0.975	0.975	0.975		23.873	0.979	0.976	0.977		26.117	0.976087	0.974616		23.873	0.976983			26.117	-0.00048	-0.000294	0.000125	-0.000766	-0.000786	-0.000766		23.873	-0.00048	-0.000582	-0.000609		26.117	0.976087	0.974616		23.873	-0.00055701
26.192	0.972	0.973	0.985	0.976	0.974	0.974		23.921	0.977	0.976	0.978		26.192	0.976131	0.97459		23.921	0.976986			26.192	-0.000477	-0.000303	0.000109	-0.000779	-0.000792	-0.000791		23.921	-0.000481	-0.000585	-0.000605		26.192	0.976131	0.97459		23.921	-0.000557079
26.268	0.972	0.973	0.987	0.976	0.974	0.973		23.969	0.978	0.975	0.977		26.268	0.976068	0.974711		23.969	0.977053			26.268	-0.000473	-0.000312	9.3e-05	-0.000789	-0.000796	-0.000814		23.969	-0.000482	-0.000588	-0.000601		26.268	0.976068	0.974711		23.969	-0.000556965
26.343	0.97	0.971	0.984	0.975	0.975	0.975		24.016	0.978	0.976	0.978		26.343	0.97582	0.974756		24.016	0.97696			26.343	-0.000468	-0.000321	7.8e-05	-0.000798	-0.000799	-0.000836		24.016	-0.000483	-0.00059	-0.000597		26.343	0.97582	0.974756		24.016	-0.000556592
26.419	0.97	0.972	0.984	0.975	0.974	0.976		24.064	0.977	0.975	0.978		26.419	0.975644	0.974639		24.064	0.97686			26.419	-0.000464	-0.000331	6.3e-05	-0.000806	-0.0008	-0.000857		24.064	-0.000484	-0.000592	-0.000592		26.419	0.975644	0.974639		24.064	-0.000556045
26.494	0.971	0.971	0.984	0.975	0.973	0.975		24.112	0.977	0.975	0.979		26.494	0.975416	0.974567		24.112	0.976834			26.494	-0.00046	-0.000342	4.9e-05	-0.000812	-0.0008	-0.000877		24.112	-0.000485	-0.000593	-0.000588		26.494	0.975416	0.974567		24.112	-0.000555358
26.57	0.972	0.971	0.983	0.976	0.973	0.974		24.16	0.977	0.975	0.978		26.57	0.975534	0.974544		24.16	0.976815			26.57	-0.000456	-0.000352	3.6e-05	-0.000816	-0.000799	-0.000896		24.16	-0.000486	-0.000594	-0.000584		26.57	0.975534	0.974544		24.16	-0.000554603
26.645	0.972	0.972	0.985	0.974	0.975	0.975		24.208	0.976	0.976	0.978		26.645	0.975941	0.974582		24.208	0.976672			26.645	-0.000453	-0.000363	2.3e-05	-0.000819	-0.000797	-0.000913		24.208	-0.000487	-0.000595	-0.000579		26.645	0.975941	0.974582		24.208	-0.000553801
26.721	0.972	0.971	0.986	0.974	0.974	0.975		24.255	0.977	0.975	0.978		26.721	0.976189	0.974629		24.255	0.97658			26.721	-0.00045	-0.000373	1.2e-05	-0.00082	-0.000793	-0.000928		24.255	-0.000489	-0.000595	-0.000575		26.721	0.976189	0.974629		24.255	-0.00055297
26.796	0.971	0.973	0.985	0.975	0.974	0.976		24.303	0.977	0.975	0.978		26.796	0.976382	0.97476		24.303	0.976462			26.796	-0.000448	-0.000384	1e-06	-0.000819	-0.000789	-0.000943		24.303	-0.00049	-0.000595	-0.000572		26.796	0.976382	0.97476		24.303	-0.000552189
26.872	0.972	0.972	0.984	0.975	0.974	0.976		24.351	0.976	0.975	0.978		26.872	0.976381	0.974556		24.351	0.976631			26.872	-0.000447	-0.000394	-9e-06	-0.000817	-0.000784	-0.000956		24.351	-0.000491	-0.000595	-0.000568		26.872	0.976381	0.974556		24.351	-0.000551443
26.947	0.972	0.972	0.986	0.974	0.974	0.974		24.399	0.977	0.974	0.978		26.947	0.976201	0.974183		24.399	0.976583			26.947	-0.000447	-0.000405	-1.8e-05	-0.000813	-0.000778	-0.000967		24.399	-0.000492	-0.000595	-0.000565		26.947	0.976201	0.974183		24.399	-0.000550766
27.023	0.972	0.971	0.985	0.974	0.974	0.974		24.447	0.977	0.976	0.978		27.023	0.976001	0.973924		24.447	0.976838			27.023	-0.000447	-0.000416	-2.7e-05	-0.000808	-0.000771	-0.000978		24.447	-0.000494	-0.000595	-0.000562		27.023	0.976001	0.973924		24.447	-0.000550225
27.098	0.973	0.97	0.984	0.973	0.972	0.974		24.495	0.978	0.976	0.978		27.098	0.975877	0.973472		24.495	0.976919			27.098	-0.000449	-0.000426	-3.4e-05	-0.000801	-0.000763	-0.000988		24.495	-0.000495	-0.000594	-0.00056		27.098	0.975877	0.973472		24.495	-0.000549746
27.174	0.971	0.971	0.985	0.972	0.974	0.974		24.542	0.977	0.975	0.977		27.174	0.975665	0.973268		24.542	0.976935			27.174	-0.000451	-0.000437	-4.1e-05	-0.000793	-0.000755	-0.000996		24.542	-0.000496	-0.000594	-0.000558		27.174	0.975665	0.973268		24.542	-0.000549387
27.249	0.97	0.972	0.984	0.974	0.973	0.974		24.59	0.979	0.975	0.979		27.249	0.975408	0.973341		24.59	0.976805			27.249	-0.000454	-0.000449	-4.8e-05	-0.000784	-0.000747	-0.001004		24.59	-0.000498	-0.000594	-0.000556		27.249	0.975408	0.973341		24.59	-0.000549051
27.325	0.97	0.973	0.984	0.974	0.972	0.973		24.638	0.977	0.974	0.977		27.325	0.975266	0.973319		24.638	0.97659			27.325	-0.000458	-0.000461	-5.3e-05	-0.000773	-0.000739	-0.00101		24.638	-0.000499	-0.000593	-0.000554		27.325	0.975266	0.973319		24.638	-0.000548834
27.4	0.971	0.971	0.983	0.974	0.973	0.974		24.686	0.976	0.975	0.978		27.4	0.975589	0.973606		24.686	0.97646			27.4	-0.000463	-0.000473	-5.9e-05	-0.000762	-0.00073	-0.001015		24.686	-0.0005	-0.000593	-0.000553		27.4	0.975589	0.973606		24.686	-0.000548745
27.476	0.971	0.971	0.984	0.973	0.974	0.974		24.734	0.976	0.975	0.978		27.476	0.97546	0.973563		24.734	0.976271			27.476	-0.000468	-0.000486	-6.3e-05	-0.000749	-0.000722	-0.00102		24.734	-0.000501	-0.000593	-0.000552		27.476	0.97546	0.973563		24.734	-0.00054873
27.551	0.97	0.973	0.983	0.972	0.975	0.973		24.781	0.977	0.974	0.978		27.551	0.975066	0.973501		24.781	0.976016			27.551	-0.000474	-0.000499	-6.7e-05	-0.000736	-0.000714	-0.001024		24.781	-0.000502	-0.000593	-0.000552		27.551	0.975066	0.973501		24.781	-0.000548791
27.627	0.971	0.973	0.985	0.973	0.976	0.973		24.829	0.976	0.976	0.976		27.627	0.974691	0.973358		24.829	0.975988			27.627	-0.000481	-0.000512	-7.1e-05	-0.000721	-0.000706	-0.001026		24.829	-0.000503	-0.000593	-0.000551		27.627	0.974691	0.973358		24.829	-0.000549043
27.702	0.97	0.968	0.981	0.972	0.974	0.972		24.877	0.977	0.973	0.976		27.702	0.974465	0.973179		24.877	0.975683			27.702	-0.000489	-0.000525	-7.5e-05	-0.000707	-0.000698	-0.001027		24.877	-0.000504	-0.000593	-0.000551		27.702	0.974465	0.973179		24.877	-0.000549355
27.778	0.97	0.969	0.982	0.973	0.973	0.973		24.925	0.977	0.974	0.977		27.778	0.974544	0.972978		24.925	0.975662			27.778	-0.000497	-0.000538	-7.8e-05	-0.000692	-0.000691	-0.001027		24.925	-0.000505	-0.000593	-0.000551		27.778	0.974544	0.972978		24.925	-0.000549786
27.853	0.97	0.97	0.985	0.974	0.972	0.972		24.973	0.977	0.973	0.976		27.853	0.974795	0.972931		24.973	0.975661			27.853	-0.000506	-0.000551	-8.1e-05	-0.000677	-0.000684	-0.001026		24.973	-0.000506	-0.000594	-0.000551		27.853	0.974795	0.972931		24.973	-0.000550369
27.929	0.971	0.97	0.985	0.973	0.973	0.974		25.02	0.977	0.974	0.976		27.929	0.974838	0.972814		25.02	0.975824			27.929	-0.000516	-0.000563	-8.4e-05	-0.000662	-0.000678	-0.001022		25.02	-0.000507	-0.000594	-0.000552		27.929	0.974838	0.972814		25.02	-0.000550949
28.004	0.972	0.97	0.987	0.974	0.971	0.973		25.068	0.978	0.974	0.978		28.004	0.97525	0.973085		25.068	0.976183			28.004	-0.000526	-0.000574	-8.7e-05	-0.000648	-0.000673	-0.001017		25.068	-0.000508	-0.000595	-0.000552		28.004	0.97525	0.973085		25.068	-0.000551534
28.08	0.97	0.97	0.985	0.974	0.973	0.973		25.116	0.977	0.974	0.977		28.08	0.975241	0.973216		25.116	0.976404			28.08	-0.000536	-0.000584	-9e-05	-0.000634	-0.000668	-0.001009		25.116	-0.000509	-0.000595	-0.000553		28.08	0.975241	0.973216		25.116	-0.000552131
28.155	0.97	0.967	0.985	0.973	0.973	0.973		25.164	0.976	0.976	0.978		28.155	0.975303	0.973309		25.164	0.976583			28.155	-0.000547	-0.000593	-9.2e-05	-0.00062	-0.000665	-0.000999		25.164	-0.000509	-0.000595	-0.000553		28.155	0.975303	0.973309		25.164	-0.000552675
28.231	0.971	0.97	0.985	0.974	0.973	0.974		25.212	0.978	0.975	0.978		28.231	0.975586	0.973043		25.212	0.97655			28.231	-0.000558	-0.000601	-9.6e-05	-0.000607	-0.000662	-0.000986		25.212	-0.00051	-0.000596	-0.000554		28.231	0.975586	0.973043		25.212	-0.000553322
28.306	0.973	0.971	0.985	0.974	0.971	0.974		25.26	0.977	0.974	0.978		28.306	0.975697	0.972785		25.26	0.976478			28.306	-0.000569	-0.000608	-9.9e-05	-0.000595	-0.000661	-0.000971		25.26	-0.000511	-0.000596	-0.000555		28.306	0.975697	0.972785		25.26	-0.00055396
28.382	0.972	0.972	0.986	0.973	0.971	0.973		25.307	0.977	0.975	0.976		28.382	0.975921	0.972518		25.307	0.976371			28.382	-0.000581	-0.000613	-0.000102	-0.000584	-0.000661	-0.000954		25.307	-0.000512	-0.000596	-0.000556		28.382	0.975921	0.972518		25.307	-0.000554684
28.457	0.972	0.971	0.985	0.971	0.972	0.972		25.355	0.978	0.975	0.976		28.457	0.975766	0.972398		25.355	0.976153			28.457	-0.000592	-0.000616	-0.000106	-0.000574	-0.000661	-0.000934		25.355	-0.000514	-0.000596	-0.000557		28.457	0.975766	0.972398		25.355	-0.000555525
28.533	0.97	0.97	0.984	0.972	0.972	0.973		25.403	0.977	0.974	0.978		28.533	0.975326	0.972329		25.403	0.976061			28.533	-0.000603	-0.000619	-0.00011	-0.000565	-0.000663	-0.000913		25.403	-0.000515	-0.000595	-0.000558		28.533	0.975326	0.972329		25.403	-0.000556152
28.608	0.968	0.971	0.985	0.973	0.973	0.973		25.451	0.976	0.973	0.978		28.608	0.975061	0.972495		25.451	0.976143			28.608	-0.000615	-0.00062	-0.000114	-0.000558	-0.000666	-0.00089		25.451	-0.000517	-0.000595	-0.000559		28.608	0.975061	0.972495		25.451	-0.000556896
28.684	0.969	0.971	0.984	0.973	0.973	0.972		25.499	0.977	0.974	0.978		28.684	0.975049	0.972592		25.499	0.976299			28.684	-0.000626	-0.000619	-0.000118	-0.000552	-0.00067	-0.000865		25.499	-0.000518	-0.000594	-0.000561		28.684	0.975049	0.972592		25.499	-0.000557589
28.759	0.97	0.971	0.986	0.973	0.973	0.972		25.546	0.976	0.975	0.978		28.759	0.97502	0.972553		25.546	0.976281			28.759	-0.000636	-0.000618	-0.000123	-0.000549	-0.000675	-0.000838		25.546	-0.00052	-0.000592	-0.000562		28.759	0.97502	0.972553		25.546	-0.000558266
28.835	0.971	0.971	0.985	0.973	0.972	0.972		25.594	0.976	0.975	0.978		28.835	0.975232	0.97247		25.594	0.976043			28.835	-0.000647	-0.000616	-0.000128	-0.000547	-0.000681	-0.000811		25.594	-0.000523	-0.000591	-0.000564		28.835	0.975232	0.97247		25.594	-0.000559074
28.91	0.972	0.969	0.984	0.973	0.972	0.971		25.642	0.977	0.975	0.977		28.91	0.975115	0.972346		25.642	0.975935			28.91	-0.000657	-0.000613	-0.000133	-0.000548	-0.000688	-0.000782		25.642	-0.000525	-0.000589	-0.000565		28.91	0.975115	0.972346		25.642	-0.000559768
28.986	0.97	0.969	0.983	0.973	0.972	0.972		25.69	0.977	0.973	0.976		28.986	0.974693	0.972452		25.69	0.975827			28.986	-0.000666	-0.000609	-0.000139	-0.000552	-0.000694	-0.000754		25.69	-0.000528	-0.000587	-0.000567		28.986	0.974693	0.972452		25.69	-0.000560642
29.061	0.969	0.971	0.985	0.974	0.973	0.972		25.738	0.976	0.973	0.976		29.061	0.974214	0.972453		25.738	0.97584			29.061	-0.000674	-0.000606	-0.000145	-0.000558	-0.000701	-0.000725		25.738	-0.000531	-0.000585	-0.000569		29.061	0.974214	0.972453		25.738	-0.000561584
29.137	0.969	0.968	0.984	0.973	0.973	0.971		25.786	0.976	0.975	0.978		29.137	0.973791	0.972582		25.786	0.975659			29.137	-0.000682	-0.000602	-0.000152	-0.000567	-0.000709	-0.000696		25.786	-0.000534	-0.000582	-0.000571		29.137	0.973791	0.972582		25.786	-0.000562564
29.213	0.968	0.97	0.982	0.975	0.972	0.971		25.833	0.977	0.974	0.978		29.213	0.973743	0.972453		25.833	0.975727			29.213	-0.000688	-0.000598	-0.000158	-0.000578	-0.000716	-0.000668		25.833	-0.000538	-0.00058	-0.000574		29.213	0.973743	0.972453		25.833	-0.000563779
29.288	0.97	0.971	0.981	0.972	0.971	0.973		25.881	0.976	0.975	0.976		29.288	0.973909	0.972147		25.881	0.97576			29.288	-0.000693	-0.000595	-0.000165	-0.000591	-0.000724	-0.00064		25.881	-0.000542	-0.000577	-0.000576		29.288	0.973909	0.972147		25.881	-0.000565087
29.364	0.97	0.97	0.981	0.973	0.971	0.973		25.929	0.975	0.973	0.977		29.364	0.974124	0.972012		25.929	0.975916			29.364	-0.000698	-0.000592	-0.000173	-0.000606	-0.000731	-0.000614		25.929	-0.000547	-0.000574	-0.000579		29.364	0.974124	0.972012		25.929	-0.000566633
29.439	0.969	0.971	0.985	0.972	0.971	0.971		25.977	0.977	0.974	0.978		29.439	0.974439	0.97203		25.977	0.975785			29.439	-0.0007	-0.000589	-0.00018	-0.000623	-0.000739	-0.000589		25.977	-0.000551	-0.000571	-0.000583		29.439	0.974439	0.97203		25.977	-0.000568418
29.515	0.97	0.971	0.984	0.973	0.971	0.972		26.025	0.976	0.974	0.977		29.515	0.974763	0.971996		26.025	0.976007			29.515	-0.000702	-0.000588	-0.000187	-0.000642	-0.000747	-0.000566		26.025	-0.000557	-0.000568	-0.000586		29.515	0.974763	0.971996		26.025	-0.000570338
29.59	0.97	0.969	0.986	0.973	0.972	0.973		26.072	0.978	0.976	0.977		29.59	0.974866	0.972048		26.072	0.976443			29.59	-0.000703	-0.000587	-0.000194	-0.000662	-0.000755	-0.000544		26.072	-0.000562	-0.000566	-0.00059		29.59	0.974866	0.972048		26.072	-0.000572567
29.666	0.969	0.969	0.985	0.972	0.972	0.972		26.12	0.977	0.975	0.976		29.666	0.975183	0.972075		26.12	0.976645			29.666	-0.000702	-0.000587	-0.000201	-0.000684	-0.000764	-0.000525		26.12	-0.000568	-0.000563	-0.000594		29.666	0.975183	0.972075		26.12	-0.000574994
29.741	0.971	0.97	0.986	0.972	0.973	0.971		26.168	0.98	0.974	0.977		29.741	0.975358	0.97225		26.168	0.976514			29.741	-0.000701	-0.000588	-0.000208	-0.000707	-0.000773	-0.000508		26.168	-0.000574	-0.000561	-0.000598		29.741	0.975358	0.97225		26.168	-0.000577707
29.817	0.971	0.97	0.985	0.972	0.973	0.971		26.216	0.978	0.974	0.978		29.817	0.975522	0.972175		26.216	0.976411			29.817	-0.000698	-0.00059	-0.000214	-0.000731	-0.000782	-0.000493		26.216	-0.000581	-0.000558	-0.000603		29.817	0.975522	0.972175		26.216	-0.000580727
29.892	0.973	0.97	0.986	0.973	0.972	0.972		26.264	0.975	0.975	0.977		29.892	0.975848	0.972133		26.264	0.975928			29.892	-0.000695	-0.000593	-0.000221	-0.000755	-0.000792	-0.000481		26.264	-0.000587	-0.000557	-0.000608		29.892	0.975848	0.972133		26.264	-0.00058404
29.968	0.97	0.97	0.987	0.974	0.973	0.97		26.311	0.975	0.976	0.976		29.968	0.975847	0.972173		26.311	0.975696			29.968	-0.000691	-0.000598	-0.000228	-0.000781	-0.000803	-0.000471		26.311	-0.000595	-0.000555	-0.000613		29.968	0.975847	0.972173		26.311	-0.000587661
30.043	0.969	0.971	0.985	0.973	0.971	0.972		26.359	0.977	0.973	0.976		30.043	0.975141	0.972149		26.359	0.975365			30.043	-0.000686	-0.000604	-0.000234	-0.000806	-0.000814	-0.000464		26.359	-0.000602	-0.000554	-0.000619		30.043	0.975141	0.972149		26.359	-0.000591567
30.119	0.969	0.971	0.986	0.973	0.971	0.972		26.407	0.976	0.973	0.976		30.119	0.974294	0.971973		26.407	0.975297			30.119	-0.000681	-0.00061	-0.000241	-0.00083	-0.000826	-0.000459		26.407	-0.00061	-0.000553	-0.000624		30.119	0.974294	0.971973		26.407	-0.000595701
30.194	0.969	0.968	0.982	0.972	0.971	0.972		26.455	0.977	0.974	0.976		30.194	0.973395	0.971688		26.455	0.975475			30.194	-0.000675	-0.000618	-0.000247	-0.000854	-0.000839	-0.000457		26.455	-0.000618	-0.000552	-0.00063		30.194	0.973395	0.971688		26.455	-0.000600065
30.27	0.968	0.966	0.982	0.972	0.972	0.971		26.503	0.977	0.974	0.976		30.27	0.972801	0.971434		26.503	0.97562			30.27	-0.000669	-0.000626	-0.000253	-0.000877	-0.000853	-0.000458		26.503	-0.000626	-0.000552	-0.000636		30.27	0.972801	0.971434		26.503	-0.000604638
30.345	0.967	0.969	0.981	0.971	0.972	0.97		26.551	0.977	0.974	0.976		30.345	0.972414	0.971147		26.551	0.975623			30.345	-0.000663	-0.000635	-0.000258	-0.000898	-0.000868	-0.000461		26.551	-0.000634	-0.000552	-0.000642		30.345	0.972414	0.971147		26.551	-0.000609332
30.421	0.967	0.968	0.984	0.972	0.971	0.97		26.598	0.977	0.975	0.976		30.421	0.972485	0.971062		26.598	0.975817			30.421	-0.000656	-0.000645	-0.000263	-0.000917	-0.000883	-0.000468		26.598	-0.000642	-0.000553	-0.000648		30.421	0.972485	0.971062		26.598	-0.000614258
30.496	0.969	0.967	0.983	0.971	0.971	0.971		26.646	0.975	0.974	0.978		30.496	0.973371	0.971128		26.646	0.975896			30.496	-0.000649	-0.000654	-0.000268	-0.000933	-0.000899	-0.000477		26.646	-0.00065	-0.000554	-0.000654		30.496	0.973371	0.971128		26.646	-0.000619345
30.572	0.97	0.967	0.984	0.971	0.971	0.971		26.694	0.976	0.974	0.976		30.572	0.974052	0.971326		26.694	0.975861			30.572	-0.000643	-0.000664	-0.000271	-0.000948	-0.000915	-0.000489		26.694	-0.000658	-0.000555	-0.00066		30.572	0.974052	0.971326		26.694	-0.000624587
30.647	0.969	0.971	0.985	0.972	0.971	0.973		26.742	0.977	0.975	0.978		30.647	0.974351	0.971554		26.742	0.975853			30.647	-0.000636	-0.000673	-0.000273	-0.000959	-0.000931	-0.000504		26.742	-0.000667	-0.000557	-0.000666		30.647	0.974351	0.971554		26.742	-0.000629861
30.723	0.969	0.97	0.987	0.971	0.971	0.973		26.79	0.976	0.974	0.977		30.723	0.974468	0.97154		26.79	0.975612			30.723	-0.000629	-0.000683	-0.000275	-0.000968	-0.000947	-0.000521		26.79	-0.000675	-0.000559	-0.000672		30.723	0.974468	0.97154		26.79	-0.000635221
30.798	0.969	0.968	0.985	0.972	0.971	0.972		26.837	0.977	0.972	0.976		30.798	0.974805	0.971439		26.837	0.975342			30.798	-0.000621	-0.000692	-0.000275	-0.000975	-0.000962	-0.000541		26.837	-0.000683	-0.000561	-0.000678		30.798	0.974805	0.971439		26.837	-0.000640548
30.874	0.968	0.97	0.984	0.972	0.97	0.971		26.885	0.976	0.973	0.977		30.874	0.974717	0.971221		26.885	0.975026			30.874	-0.000614	-0.0007	-0.000275	-0.000979	-0.000977	-0.000564		26.885	-0.00069	-0.000564	-0.000683		30.874	0.974717	0.971221		26.885	-0.000645919
30.949	0.968	0.97	0.986	0.971	0.969	0.972		26.933	0.976	0.972	0.975		30.949	0.974319	0.970997		26.933	0.974648			30.949	-0.000607	-0.000708	-0.000274	-0.000982	-0.000989	-0.000588		26.933	-0.000698	-0.000567	-0.000689		30.949	0.974319	0.970997		26.933	-0.000651157
31.025	0.97	0.97	0.986	0.971	0.97	0.972		26.981	0.977	0.972	0.975		31.025	0.974167	0.971019		26.981	0.974811			31.025	-0.0006	-0.000716	-0.000272	-0.000982	-0.001	-0.000615		26.981	-0.000705	-0.00057	-0.000694		31.025	0.974167	0.971019		26.981	-0.000656499
31.1	0.967	0.97	0.983	0.972	0.969	0.972		27.029	0.977	0.973	0.975		31.1	0.974058	0.970981		27.029	0.975087			31.1	-0.000593	-0.000722	-0.00027	-0.000981	-0.001009	-0.000644		27.029	-0.000712	-0.000574	-0.0007		31.1	0.974058	0.970981		27.029	-0.000661864
31.176	0.967	0.969	0.984	0.971	0.971	0.972		27.077	0.976	0.974	0.976		31.176	0.973827	0.970912		27.077	0.975355			31.176	-0.000586	-0.000728	-0.000267	-0.000978	-0.001015	-0.000674		27.077	-0.000719	-0.000577	-0.000705		31.176	0.973827	0.970912		27.077	-0.000667216
31.251	0.969	0.971	0.982	0.972	0.97	0.971		27.124	0.975	0.975	0.978		31.251	0.973596	0.97087		27.124	0.975535			31.251	-0.00058	-0.000734	-0.000264	-0.000975	-0.001018	-0.000706		27.124	-0.000726	-0.000581	-0.000711		31.251	0.973596	0.97087		27.124	-0.000672499
31.327	0.97	0.968	0.982	0.971	0.97	0.97		27.172	0.976	0.974	0.977		31.327	0.973616	0.97071		27.172	0.975532			31.327	-0.000575	-0.000739	-0.000261	-0.00097	-0.001018	-0.00074		27.172	-0.000732	-0.000585	-0.000716		31.327	0.973616	0.97071		27.172	-0.000677625
31.402	0.968	0.968	0.986	0.97	0.97	0.971		27.22	0.976	0.974	0.976		31.402	0.973915	0.970698		27.22	0.97553			31.402	-0.000571	-0.000744	-0.000258	-0.000964	-0.001016	-0.000774		27.22	-0.000738	-0.000588	-0.000722		31.402	0.973915	0.970698		27.22	-0.000682645
31.478	0.968	0.969	0.985	0.971	0.971	0.971		27.268	0.975	0.973	0.976		31.478	0.973866	0.970613		27.268	0.975163			31.478	-0.000568	-0.000748	-0.000256	-0.000958	-0.001011	-0.000809		27.268	-0.000744	-0.000592	-0.000727		31.478	0.973866	0.970613		27.268	-0.000687636
31.553	0.969	0.969	0.984	0.97	0.97	0.972		27.316	0.977	0.971	0.978		31.553	0.973726	0.97069		27.316	0.974828			31.553	-0.000566	-0.000753	-0.000253	-0.000951	-0.001004	-0.000844		27.316	-0.000749	-0.000595	-0.000732		31.553	0.973726	0.97069		27.316	-0.000692341
31.629	0.97	0.967	0.983	0.97	0.97	0.973		27.363	0.975	0.975	0.975		31.629	0.973417	0.970781		27.363	0.974543			31.629	-0.000566	-0.000757	-0.00025	-0.000945	-0.000994	-0.000878		27.363	-0.000755	-0.000599	-0.000738		31.629	0.973417	0.970781		27.363	-0.000697016
31.704	0.97	0.967	0.982	0.97	0.97	0.971		27.411	0.973	0.973	0.975		31.704	0.973205	0.970674		27.411	0.974434			31.704	-0.000567	-0.000761	-0.000246	-0.000939	-0.000983	-0.000912		27.411	-0.00076	-0.000602	-0.000743		31.704	0.973205	0.970674		27.411	-0.000701582
31.78	0.967	0.968	0.984	0.971	0.97	0.971		27.459	0.975	0.973	0.976		31.78	0.972912	0.970475		27.459	0.974595			31.78	-0.00057	-0.000764	-0.000243	-0.000933	-0.000971	-0.000946		27.459	-0.000765	-0.000604	-0.000748		31.78	0.972912	0.970475		27.459	-0.000705949
31.855	0.968	0.968	0.981	0.97	0.969	0.972		27.507	0.975	0.973	0.975		31.855	0.972823	0.970307		27.507	0.974687			31.855	-0.000574	-0.000767	-0.000239	-0.000929	-0.000958	-0.000977		27.507	-0.00077	-0.000607	-0.000754		31.855	0.972823	0.970307		27.507	-0.000710231
31.931	0.968	0.968	0.985	0.969	0.97	0.971		27.555	0.976	0.973	0.977		31.931	0.972885	0.969983		27.555	0.974978			31.931	-0.00058	-0.000769	-0.000234	-0.000925	-0.000945	-0.001008		27.555	-0.000775	-0.000609	-0.000759		31.931	0.972885	0.969983		27.555	-0.000714228
32.006	0.967	0.967	0.983	0.969	0.97	0.971		27.602	0.977	0.973	0.977		32.006	0.973012	0.969942		27.602	0.975307			32.006	-0.000589	-0.00077	-0.000229	-0.000923	-0.000931	-0.001036		27.602	-0.000779	-0.000611	-0.000764		32.006	0.973012	0.969942		27.602	-0.000718133
32.082	0.968	0.968	0.984	0.97	0.969	0.97		27.65	0.975	0.973	0.977		32.082	0.9729	0.96996		27.65	0.975146			32.082	-0.000599	-0.00077	-0.000224	-0.000922	-0.000918	-0.001062		27.65	-0.000784	-0.000613	-0.000769		32.082	0.9729	0.96996		27.65	-0.000721877
32.157	0.969	0.968	0.982	0.97	0.969	0.97		27.698	0.975	0.973	0.977		32.157	0.972934	0.970059		27.698	0.974997			32.157	-0.000611	-0.00077	-0.000217	-0.000922	-0.000906	-0.001087		27.698	-0.000788	-0.000614	-0.000774		32.157	0.972934	0.970059		27.698	-0.000725322
32.233	0.969	0.967	0.983	0.971	0.971	0.97		27.746	0.976	0.972	0.976		32.233	0.972952	0.970048		27.746	0.974579			32.233	-0.000625	-0.000768	-0.00021	-0.000922	-0.000896	-0.001108		27.746	-0.000792	-0.000615	-0.000779		32.233	0.972952	0.970048		27.746	-0.000728732
32.309	0.969	0.965	0.983	0.97	0.97	0.971		27.794	0.975	0.971	0.976		32.309	0.973179	0.970014		27.794	0.974332			32.309	-0.000641	-0.000765	-0.000203	-0.000922	-0.000887	-0.001127		27.794	-0.000796	-0.000616	-0.000784		32.309	0.973179	0.970014		27.794	-0.000731987
32.384	0.968	0.968	0.985	0.97	0.969	0.97		27.842	0.975	0.974	0.974		32.384	0.97317	0.969924		27.842	0.974133			32.384	-0.000658	-0.000761	-0.000195	-0.000922	-0.000879	-0.001144		27.842	-0.0008	-0.000617	-0.000788		32.384	0.97317	0.969924		27.842	-0.000735102
32.46	0.967	0.97	0.984	0.969	0.969	0.97		27.889	0.974	0.975	0.973		32.46	0.973254	0.969769		27.889	0.974136			32.46	-0.000677	-0.000756	-0.000187	-0.000923	-0.000874	-0.001158		27.889	-0.000804	-0.000618	-0.000793		32.46	0.973254	0.969769		27.889	-0.000738136
32.535	0.966	0.97	0.983	0.97	0.969	0.97		27.937	0.975	0.973	0.975		32.535	0.973101	0.969434		27.937	0.974179			32.535	-0.000698	-0.000751	-0.000179	-0.000923	-0.000871	-0.00117		27.937	-0.000807	-0.000619	-0.000797		32.535	0.973101	0.969434		27.937	-0.000741123
32.611	0.967	0.969	0.983	0.971	0.967	0.97		27.985	0.975	0.973	0.974		32.611	0.973074	0.969218		27.985	0.974449			32.611	-0.000719	-0.000744	-0.00017	-0.000922	-0.000871	-0.001179		27.985	-0.000811	-0.00062	-0.000801		32.611	0.973074	0.969218		27.985	-0.000743983
32.686	0.968	0.966	0.984	0.969	0.968	0.971		28.033	0.976	0.974	0.975		32.686	0.972775	0.969071		28.033	0.974498			32.686	-0.000742	-0.000737	-0.000162	-0.000921	-0.000872	-0.001185		28.033	-0.000814	-0.000621	-0.000805		32.686	0.972775	0.969071		28.033	-0.000746759
32.762	0.967	0.967	0.983	0.968	0.968	0.97		28.081	0.975	0.973	0.975		32.762	0.972773	0.969032		28.081	0.974563			32.762	-0.000766	-0.00073	-0.000155	-0.00092	-0.000876	-0.001189		28.081	-0.000817	-0.000623	-0.000809		32.762	0.972773	0.969032		28.081	-0.000749429
32.837	0.968	0.968	0.984	0.97	0.968	0.968		28.128	0.975	0.973	0.977		32.837	0.972724	0.968889		28.128	0.974427			32.837	-0.000791	-0.000722	-0.000148	-0.000919	-0.000881	-0.001191		28.128	-0.00082	-0.000624	-0.000812		32.837	0.972724	0.968889		28.128	-0.000752169
32.913	0.968	0.967	0.983	0.969	0.969	0.969		28.176	0.975	0.972	0.975		32.913	0.972798	0.968847		28.176	0.974505			32.913	-0.000816	-0.000713	-0.000141	-0.000918	-0.000888	-0.00119		28.176	-0.000822	-0.000626	-0.000816		32.913	0.972798	0.968847		28.176	-0.000754773
32.988	0.969	0.967	0.983	0.97	0.97	0.968		28.224	0.975	0.973	0.975		32.988	0.972848	0.968951		28.224	0.974557			32.988	-0.000841	-0.000704	-0.000136	-0.000918	-0.000896	-0.001187		28.224	-0.000825	-0.000628	-0.000819		32.988	0.972848	0.968951		28.224	-0.000757302
33.064	0.969	0.967	0.981	0.969	0.968	0.969		28.272	0.974	0.974	0.975		33.064	0.972906	0.96916		28.272	0.974506			33.064	-0.000866	-0.000695	-0.000132	-0.000918	-0.000905	-0.001183		28.272	-0.000827	-0.000631	-0.000822		33.064	0.972906	0.96916		28.272	-0.000759746
33.139	0.969	0.967	0.984	0.97	0.968	0.969		28.32	0.975	0.974	0.977		33.139	0.972781	0.968949		28.32	0.974605			33.139	-0.000891	-0.000685	-0.000129	-0.000919	-0.000915	-0.001176		28.32	-0.000829	-0.000633	-0.000824		33.139	0.972781	0.968949		28.32	-0.000762189
33.215	0.968	0.966	0.984	0.971	0.968	0.969		28.367	0.974	0.974	0.976		33.215	0.972945	0.968776		28.367	0.974609			33.215	-0.000914	-0.000675	-0.000126	-0.000921	-0.000924	-0.001167		28.367	-0.00083	-0.000636	-0.000827		33.215	0.972945	0.968776		28.367	-0.000764455
33.29	0.967	0.968	0.984	0.969	0.968	0.969		28.415	0.975	0.973	0.973		33.29	0.97283	0.968671		28.415	0.974377			33.29	-0.000936	-0.000666	-0.000126	-0.000924	-0.000934	-0.001158		28.415	-0.000831	-0.00064	-0.000829		33.29	0.97283	0.968671		28.415	-0.000766521
33.366	0.966	0.968	0.984	0.969	0.967	0.967		28.463	0.975	0.975	0.975		33.366	0.972811	0.968571		28.463	0.974175			33.366	-0.000956	-0.000657	-0.000126	-0.000929	-0.000944	-0.001147		28.463	-0.000832	-0.000643	-0.000831		33.366	0.972811	0.968571		28.463	-0.000768521
33.441	0.967	0.967	0.985	0.97	0.969	0.968		28.511	0.975	0.971	0.974		33.441	0.972662	0.968522		28.511	0.974063			33.441	-0.000974	-0.000648	-0.000127	-0.000934	-0.000953	-0.001135		28.511	-0.000832	-0.000647	-0.000832		33.441	0.972662	0.968522		28.511	-0.000770485
33.517	0.966	0.966	0.984	0.97	0.969	0.967		28.559	0.975	0.972	0.975		33.517	0.972508	0.968504		28.559	0.974087			33.517	-0.00099	-0.00064	-0.000129	-0.000941	-0.000961	-0.001122		28.559	-0.000832	-0.000651	-0.000833		33.517	0.972508	0.968504		28.559	-0.00077226
33.592	0.968	0.967	0.983	0.968	0.969	0.968		28.607	0.975	0.972	0.976		33.592	0.972421	0.96867		28.607	0.973928			33.592	-0.001003	-0.000633	-0.000133	-0.000949	-0.000968	-0.001109		28.607	-0.000832	-0.000656	-0.000834		33.592	0.972421	0.96867		28.607	-0.000773781
33.668	0.968	0.966	0.983	0.969	0.969	0.969		28.654	0.975	0.972	0.976		33.668	0.972159	0.968711		28.654	0.973804			33.668	-0.001013	-0.000626	-0.000136	-0.000959	-0.000974	-0.001095		28.654	-0.000831	-0.00066	-0.000835		33.668	0.972159	0.968711		28.654	-0.000775166
33.743	0.967	0.965	0.983	0.968	0.969	0.968		28.702	0.974	0.972	0.974		33.743	0.971863	0.968306		28.702	0.973981			33.743	-0.001021	-0.00062	-0.000141	-0.00097	-0.000979	-0.001081		28.702	-0.000829	-0.000665	-0.000835		33.743	0.971863	0.968306		28.702	-0.000776365
33.819	0.967	0.966	0.984	0.968	0.969	0.968		28.75	0.974	0.971	0.975		33.819	0.971911	0.968131		28.75	0.973937			33.819	-0.001027	-0.000616	-0.000146	-0.000983	-0.000983	-0.001068		28.75	-0.000827	-0.000669	-0.000835		33.819	0.971911	0.968131		28.75	-0.000777224
33.894	0.965	0.966	0.982	0.968	0.968	0.967		28.798	0.974	0.973	0.977		33.894	0.971717	0.967873		28.798	0.973932			33.894	-0.00103	-0.000612	-0.000151	-0.000997	-0.000987	-0.001055		28.798	-0.000825	-0.000674	-0.000835		33.894	0.971717	0.967873		28.798	-0.000777831
33.97	0.966	0.967	0.983	0.967	0.968	0.967		28.846	0.973	0.973	0.976		33.97	0.971887	0.967641		28.846	0.973967			33.97	-0.001032	-0.00061	-0.000157	-0.001012	-0.00099	-0.001042		28.846	-0.000822	-0.000678	-0.000835		33.97	0.971887	0.967641		28.846	-0.000778238
34.045	0.968	0.966	0.984	0.969	0.967	0.968		28.893	0.975	0.972	0.975		34.045	0.972449	0.967797		28.893	0.973973			34.045	-0.001031	-0.000609	-0.000163	-0.001028	-0.000993	-0.00103		28.893	-0.000818	-0.000683	-0.000834		34.045	0.972449	0.967797		28.893	-0.000778517
34.121	0.966	0.968	0.982	0.969	0.967	0.967		28.941	0.975	0.972	0.974		34.121	0.972602	0.968003		28.941	0.973661			34.121	-0.001028	-0.00061	-0.000169	-0.001045	-0.000995	-0.001018		28.941	-0.000815	-0.000688	-0.000833		34.121	0.972602	0.968003		28.941	-0.0007786
34.196	0.967	0.968	0.985	0.968	0.968	0.969		28.989	0.974	0.971	0.975		34.196	0.972737	0.968234		28.989	0.973329			34.196	-0.001023	-0.000611	-0.000176	-0.001062	-0.000998	-0.001008		28.989	-0.00081	-0.000692	-0.000833		34.196	0.972737	0.968234		28.989	-0.00077846
34.272	0.967	0.968	0.985	0.969	0.969	0.968		29.037	0.973	0.972	0.974		34.272	0.972346	0.96812		29.037	0.973111			34.272	-0.001017	-0.000614	-0.000182	-0.001079	-0.001	-0.000998		29.037	-0.000806	-0.000697	-0.000832		34.272	0.972346	0.96812		29.037	-0.00077814
34.347	0.964	0.965	0.984	0.968	0.968	0.968		29.085	0.973	0.972	0.974		34.347	0.971947	0.967801		29.085	0.973218			34.347	-0.001009	-0.000618	-0.000189	-0.001096	-0.001002	-0.00099		29.085	-0.000801	-0.000701	-0.000831		34.347	0.971947	0.967801		29.085	-0.00077769
34.423	0.965	0.966	0.983	0.967	0.967	0.968		29.133	0.974	0.972	0.975		34.423	0.971525	0.967579		29.133	0.973535			34.423	-0.001	-0.000622	-0.000196	-0.001111	-0.001004	-0.000982		29.133	-0.000795	-0.000706	-0.00083		34.423	0.971525	0.967579		29.133	-0.000776977
34.498	0.965	0.966	0.982	0.966	0.967	0.967		29.18	0.973	0.972	0.975		34.498	0.971065	0.967312		29.18	0.973873			34.498	-0.000989	-0.000627	-0.000202	-0.001125	-0.001006	-0.000976		29.18	-0.00079	-0.00071	-0.000828		34.498	0.971065	0.967312		29.18	-0.000776163
34.574	0.965	0.968	0.981	0.967	0.967	0.968		29.228	0.975	0.974	0.976		34.574	0.971052	0.967281		29.228	0.974182			34.574	-0.000977	-0.000633	-0.000209	-0.001137	-0.001008	-0.000971		29.228	-0.000784	-0.000714	-0.000828		34.574	0.971052	0.967281		29.228	-0.000775136
34.649	0.964	0.968	0.981	0.968	0.966	0.969		29.276	0.975	0.972	0.976		34.649	0.971387	0.96739		29.276	0.974317			34.649	-0.000964	-0.00064	-0.000214	-0.001147	-0.001009	-0.000966		29.276	-0.000778	-0.000717	-0.000827		34.649	0.971387	0.96739		29.276	-0.000774092
34.725	0.965	0.966	0.984	0.969	0.967	0.967		29.324	0.976	0.973	0.973		34.725	0.971317	0.967488		29.324	0.974201			34.725	-0.00095	-0.000647	-0.00022	-0.001155	-0.00101	-0.000963		29.324	-0.000773	-0.00072	-0.000826		34.725	0.971317	0.967488		29.324	-0.000772912
34.8	0.967	0.964	0.984	0.968	0.967	0.968		29.372	0.974	0.973	0.975		34.8	0.971364	0.967429		29.372	0.974038			34.8	-0.000936	-0.000655	-0.000224	-0.001161	-0.001011	-0.00096		29.372	-0.000767	-0.000723	-0.000825		34.8	0.971364	0.967429		29.372	-0.000771815
34.876	0.965	0.967	0.982	0.968	0.966	0.967		29.419	0.973	0.973	0.975		34.876	0.971512	0.967258		29.419	0.973545			34.876	-0.00092	-0.000664	-0.000228	-0.001166	-0.001011	-0.000959		29.419	-0.000762	-0.000726	-0.000824		34.876	0.971512	0.967258		29.419	-0.000770625
34.951	0.965	0.966	0.982	0.968	0.966	0.967		29.467	0.973	0.973	0.974		34.951	0.97167	0.967276		29.467	0.973377			34.951	-0.000904	-0.000674	-0.000231	-0.001168	-0.00101	-0.000958		29.467	-0.000756	-0.000728	-0.000824		34.951	0.97167	0.967276		29.467	-0.000769449
35.027	0.965	0.967	0.984	0.968	0.967	0.966		29.515	0.975	0.971	0.974		35.027	0.971665	0.967258		29.515	0.973479			35.027	-0.000887	-0.000685	-0.000234	-0.001169	-0.001009	-0.000957		29.515	-0.000752	-0.00073	-0.000824		35.027	0.971665	0.967258		29.515	-0.00076827
35.102	0.966	0.966	0.985	0.968	0.967	0.968		29.563	0.974	0.971	0.974		35.102	0.971863	0.96725		29.563	0.973429			35.102	-0.000869	-0.000697	-0.000236	-0.001169	-0.001008	-0.000957		29.563	-0.000747	-0.000731	-0.000823		35.102	0.971863	0.96725		29.563	-0.000767198
35.178	0.964	0.967	0.984	0.968	0.967	0.968		29.611	0.974	0.974	0.973		35.178	0.971975	0.967212		29.611	0.973297			35.178	-0.000852	-0.000709	-0.000237	-0.001168	-0.001006	-0.000958		29.611	-0.000743	-0.000732	-0.000823		35.178	0.971975	0.967212		29.611	-0.000766172
35.254	0.964	0.966	0.985	0.967	0.966	0.967		29.658	0.974	0.973	0.975		35.254	0.971856	0.967013		29.658	0.973143			35.254	-0.000834	-0.000723	-0.000237	-0.001165	-0.001003	-0.000959		29.658	-0.00074	-0.000733	-0.000823		35.254	0.971856	0.967013		29.658	-0.000765278
35.329	0.966	0.965	0.985	0.967	0.966	0.967		29.706	0.974	0.971	0.972		35.329	0.971377	0.966742		29.706	0.972762			35.329	-0.000817	-0.000737	-0.000237	-0.001161	-0.001	-0.000961		29.706	-0.000737	-0.000735	-0.000822		35.329	0.971377	0.966742		29.706	-0.00076447
35.405	0.965	0.965	0.983	0.967	0.966	0.966		29.754	0.973	0.971	0.973		35.405	0.971202	0.966397		29.754	0.97282			35.405	-0.0008	-0.000752	-0.000237	-0.001156	-0.000997	-0.000963		29.754	-0.000734	-0.000736	-0.000822		35.405	0.971202	0.966397		29.754	-0.000764055
35.48	0.964	0.965	0.983	0.967	0.966	0.966		29.802	0.974	0.971	0.973		35.48	0.971108	0.9664		29.802	0.972931			35.48	-0.000783	-0.000768	-0.000236	-0.001151	-0.000993	-0.000966		29.802	-0.000732	-0.000737	-0.000822		35.48	0.971108	0.9664		29.802	-0.000763824
35.556	0.966	0.964	0.982	0.967	0.966	0.966		29.85	0.974	0.971	0.973		35.556	0.970947	0.96644		29.85	0.973059			35.556	-0.000768	-0.000784	-0.000234	-0.001144	-0.000989	-0.000969		29.85	-0.000731	-0.000738	-0.000822		35.556	0.970947	0.96644		29.85	-0.000763755
35.631	0.964	0.966	0.985	0.965	0.966	0.968		29.898	0.975	0.974	0.975		35.631	0.970821	0.966192		29.898	0.973267			35.631	-0.000753	-0.000801	-0.000232	-0.001137	-0.000986	-0.000973		29.898	-0.000731	-0.00074	-0.000822		35.631	0.970821	0.966192		29.898	-0.000764059
35.707	0.963	0.966	0.983	0.967	0.965	0.968		29.945	0.975	0.972	0.973		35.707	0.97084	0.965949		29.945	0.973231			35.707	-0.00074	-0.000818	-0.00023	-0.00113	-0.000983	-0.000978		29.945	-0.000731	-0.000742	-0.000821		35.707	0.97084	0.965949		29.945	-0.000764616
35.782	0.965	0.966	0.981	0.965	0.965	0.966		29.993	0.974	0.971	0.972		35.782	0.970795	0.965772		29.993	0.973038			35.782	-0.000727	-0.000836	-0.000227	-0.001122	-0.00098	-0.000984		29.993	-0.000731	-0.000744	-0.000821		35.782	0.970795	0.965772		29.993	-0.000765571
35.858	0.965	0.966	0.981	0.965	0.965	0.965		30.041	0.974	0.971	0.972		35.858	0.970794	0.965593		30.041	0.97261			35.858	-0.000716	-0.000854	-0.000225	-0.001114	-0.000978	-0.000991		30.041	-0.000733	-0.000747	-0.000821		35.858	0.970794	0.965593		30.041	-0.00076688
35.933	0.964	0.965	0.983	0.966	0.966	0.965		30.089	0.972	0.971	0.975		35.933	0.970756	0.965522		30.089	0.97219			35.933	-0.000706	-0.000872	-0.000222	-0.001106	-0.000977	-0.000999		30.089	-0.000734	-0.000751	-0.00082		35.933	0.970756	0.965522		30.089	-0.000768579
36.009	0.965	0.967	0.981	0.966	0.966	0.966		30.137	0.972	0.972	0.973		36.009	0.970954	0.965544		30.137	0.972335			36.009	-0.000698	-0.00089	-0.00022	-0.001099	-0.000977	-0.001008		30.137	-0.000737	-0.000756	-0.00082		36.009	0.970954	0.965544		30.137	-0.000770784
36.084	0.963	0.967	0.984	0.966	0.965	0.966		30.184	0.973	0.972	0.971		36.084	0.9711	0.965939		30.184	0.972613			36.084	-0.000691	-0.000908	-0.000218	-0.001092	-0.000978	-0.001018		30.184	-0.00074	-0.000761	-0.000819		36.084	0.9711	0.965939		30.184	-0.000773361
36.16	0.964	0.966	0.983	0.967	0.965	0.966		30.232	0.973	0.973	0.973		36.16	0.971199	0.966069		30.232	0.972714			36.16	-0.000687	-0.000926	-0.000216	-0.001085	-0.00098	-0.001029		30.232	-0.000743	-0.000767	-0.000819		36.16	0.971199	0.966069		30.232	-0.000776289
36.235	0.968	0.964	0.981	0.966	0.966	0.966		30.28	0.972	0.971	0.976		36.235	0.970812	0.965899		30.28	0.972698			36.235	-0.000685	-0.000944	-0.000215	-0.001079	-0.000983	-0.001041		30.28	-0.000747	-0.000774	-0.000818		36.235	0.970812	0.965899		30.28	-0.000779723
36.311	0.966	0.966	0.981	0.966	0.966	0.967		30.328	0.973	0.971	0.975		36.311	0.970593	0.965857		30.328	0.972772			36.311	-0.000684	-0.000961	-0.000215	-0.001072	-0.000988	-0.001054		30.328	-0.000751	-0.000781	-0.000818		36.311	0.970593	0.965857		30.328	-0.000783473
36.386	0.965	0.964	0.982	0.966	0.965	0.965		30.376	0.973	0.97	0.974		36.386	0.970512	0.965833		30.376	0.972668			36.386	-0.000687	-0.000978	-0.000217	-0.001066	-0.000993	-0.001068		30.376	-0.000756	-0.000789	-0.000818		36.386	0.970512	0.965833		30.376	-0.000787667
36.462	0.964	0.964	0.98	0.965	0.966	0.965		30.423	0.973	0.97	0.974		36.462	0.970711	0.965678		30.423	0.972544			36.462	-0.000692	-0.000995	-0.00022	-0.001059	-0.000998	-0.001083		30.423	-0.000761	-0.000798	-0.000818		36.462	0.970711	0.965678		30.423	-0.000792193
36.537	0.967	0.965	0.983	0.966	0.966	0.966		30.471	0.973	0.971	0.974		36.537	0.970853	0.965468		30.471	0.972571			36.537	-0.000699	-0.001011	-0.000224	-0.001053	-0.001005	-0.001099		30.471	-0.000766	-0.000807	-0.000818		36.537	0.970853	0.965468		30.471	-0.000797004
36.613	0.966	0.964	0.984	0.965	0.966	0.965		30.519	0.971	0.971	0.975		36.613	0.970885	0.965198		30.519	0.972527			36.613	-0.000709	-0.001026	-0.00023	-0.001047	-0.001013	-0.001115		30.519	-0.000771	-0.000817	-0.000818		36.613	0.970885	0.965198		30.519	-0.000802065
36.688	0.965	0.964	0.985	0.965	0.966	0.964		30.567	0.972	0.972	0.975		36.688	0.971022	0.965102		30.567	0.972346			36.688	-0.000721	-0.00104	-0.000238	-0.001041	-0.001021	-0.001131		30.567	-0.000776	-0.000827	-0.000819		36.688	0.971022	0.965102		30.567	-0.000807304
36.764	0.964	0.964	0.983	0.965	0.965	0.964		30.615	0.974	0.97	0.973		36.764	0.970739	0.964893		30.615	0.972251			36.764	-0.000736	-0.001053	-0.000247	-0.001035	-0.00103	-0.001147		30.615	-0.000781	-0.000837	-0.00082		36.764	0.970739	0.964893		30.615	-0.000812726
36.839	0.964	0.964	0.982	0.965	0.965	0.964		30.663	0.973	0.969	0.973		36.839	0.970147	0.964786		30.663	0.972253			36.839	-0.000753	-0.001065	-0.000259	-0.001029	-0.00104	-0.001162		30.663	-0.000786	-0.000848	-0.000821		36.839	0.970147	0.964786		30.663	-0.000818309
36.915	0.963	0.966	0.982	0.965	0.965	0.965		30.71	0.972	0.971	0.972		36.915	0.970088	0.964892		30.71	0.972209			36.915	-0.000771	-0.001076	-0.000272	-0.001024	-0.001052	-0.001177		30.71	-0.000791	-0.000858	-0.000823		36.915	0.970088	0.964892		30.71	-0.00082396
36.99	0.962	0.964	0.982	0.964	0.966	0.965		30.758	0.974	0.972	0.973		36.99	0.970182	0.965032		30.758	0.972216			36.99	-0.000792	-0.001086	-0.000288	-0.00102	-0.001064	-0.00119		30.758	-0.000796	-0.000869	-0.000824		36.99	0.970182	0.965032		30.758	-0.000829636
37.066	0.964	0.965	0.983	0.965	0.965	0.966		30.806	0.973	0.97	0.975		37.066	0.97025	0.965014		30.806	0.9724			37.066	-0.000813	-0.001094	-0.000305	-0.001017	-0.001077	-0.001203		30.806	-0.0008	-0.000879	-0.000827		37.066	0.97025	0.965014		30.806	-0.000835394
37.141	0.964	0.965	0.984	0.965	0.965	0.965		30.854	0.973	0.971	0.972		37.141	0.970411	0.965062		30.854	0.972567			37.141	-0.000836	-0.001101	-0.000323	-0.001014	-0.001091	-0.001213		30.854	-0.000805	-0.000889	-0.000829		37.141	0.970411	0.965062		30.854	-0.000841051
37.217	0.962	0.965	0.984	0.965	0.964	0.966		30.902	0.973	0.971	0.974		37.217	0.970375	0.965172		30.902	0.972569			37.217	-0.000859	-0.001107	-0.000344	-0.001013	-0.001106	-0.001223		30.902	-0.000809	-0.000898	-0.000833		37.217	0.970375	0.965172		30.902	-0.000846615
37.292	0.963	0.962	0.984	0.965	0.964	0.965		30.949	0.973	0.97	0.974		37.292	0.970423	0.965167		30.949	0.972198			37.292	-0.000882	-0.001113	-0.000365	-0.001012	-0.001122	-0.001231		30.949	-0.000813	-0.000908	-0.000836		37.292	0.970423	0.965167		30.949	-0.000852079
37.368	0.965	0.966	0.981	0.965	0.967	0.965		30.997	0.974	0.97	0.973		37.368	0.96997	0.965017		30.997	0.972214			37.368	-0.000905	-0.001117	-0.000387	-0.001012	-0.001139	-0.001237		30.997	-0.000816	-0.000916	-0.00084		37.368	0.96997	0.965017		30.997	-0.000857512
37.443	0.965	0.965	0.979	0.965	0.966	0.965		31.045	0.973	0.971	0.972		37.443	0.969841	0.964987		31.045	0.972045			37.443	-0.000927	-0.00112	-0.00041	-0.001012	-0.001158	-0.001241		31.045	-0.000819	-0.000924	-0.000845		37.443	0.969841	0.964987		31.045	-0.000862864
37.519	0.963	0.963	0.984	0.964	0.964	0.965		31.093	0.972	0.969	0.973		37.519	0.96987	0.964788		31.093	0.971734			37.519	-0.000949	-0.001123	-0.000434	-0.001013	-0.001177	-0.001244		31.093	-0.000822	-0.000932	-0.00085		37.519	0.96987	0.964788		31.093	-0.000868049
37.594	0.964	0.963	0.981	0.964	0.964	0.965		31.141	0.973	0.971	0.973		37.594	0.970026	0.964574		31.141	0.971569			37.594	-0.00097	-0.001125	-0.000457	-0.001015	-0.001197	-0.001245		31.141	-0.000825	-0.000939	-0.000856		37.594	0.970026	0.964574		31.141	-0.000873007
37.67	0.963	0.965	0.984	0.965	0.964	0.965		31.189	0.971	0.969	0.973		37.67	0.970302	0.96431		31.189	0.971551			37.67	-0.000989	-0.001127	-0.000481	-0.001018	-0.001218	-0.001245		31.189	-0.000827	-0.000945	-0.000862		37.67	0.970302	0.96431		31.189	-0.000877909
37.745	0.963	0.965	0.983	0.964	0.963	0.965		31.236	0.972	0.97	0.973		37.745	0.970521	0.964306		31.236	0.971779			37.745	-0.001008	-0.001127	-0.000504	-0.001022	-0.001241	-0.001244		31.236	-0.000829	-0.00095	-0.000868		37.745	0.970521	0.964306		31.236	-0.000882505
37.821	0.965	0.963	0.985	0.965	0.964	0.964		31.284	0.973	0.972	0.971		37.821	0.970648	0.964255		31.284	0.97231			37.821	-0.001025	-0.001128	-0.000528	-0.001026	-0.001264	-0.001241		31.284	-0.000831	-0.000954	-0.000875		37.821	0.970648	0.964255		31.284	-0.0008869
37.896	0.965	0.963	0.985	0.964	0.963	0.966		31.332	0.974	0.972	0.972		37.896	0.97044	0.96404		31.332	0.972426			37.896	-0.001041	-0.001127	-0.00055	-0.001032	-0.001289	-0.001238		31.332	-0.000833	-0.000958	-0.000883		37.896	0.97044	0.96404		31.332	-0.000891036
37.972	0.963	0.961	0.984	0.964	0.964	0.964		31.38	0.974	0.972	0.973		37.972	0.970038	0.963861		31.38	0.972385			37.972	-0.001056	-0.001127	-0.000573	-0.001039	-0.001314	-0.001235		31.38	-0.000834	-0.00096	-0.000891		37.972	0.970038	0.963861		31.38	-0.000895081
38.047	0.963	0.962	0.985	0.963	0.964	0.963		31.428	0.974	0.971	0.974		38.047	0.969736	0.963828		31.428	0.972397			38.047	-0.001069	-0.001126	-0.000594	-0.001047	-0.00134	-0.001231		31.428	-0.000836	-0.000962	-0.000899		38.047	0.969736	0.963828		31.428	-0.000898924
38.123	0.963	0.962	0.981	0.965	0.963	0.963		31.475	0.972	0.969	0.972		38.123	0.96928	0.9639		31.475	0.972267			38.123	-0.001082	-0.001126	-0.000615	-0.001057	-0.001365	-0.001228		31.475	-0.000838	-0.000962	-0.000907		38.123	0.96928	0.9639		31.475	-0.000902491
38.198	0.963	0.965	0.981	0.965	0.964	0.963		31.523	0.972	0.97	0.972		38.198	0.969043	0.96383		31.523	0.97197			38.198	-0.001094	-0.001125	-0.000636	-0.001068	-0.00139	-0.001224		31.523	-0.00084	-0.000962	-0.000916		38.198	0.969043	0.96383		31.523	-0.000905797
38.274	0.962	0.963	0.982	0.965	0.963	0.964		31.571	0.972	0.973	0.975		38.274	0.969143	0.963703		31.571	0.971872			38.274	-0.001104	-0.001124	-0.000656	-0.00108	-0.001413	-0.00122		31.571	-0.000842	-0.000961	-0.000924		38.274	0.969143	0.963703		31.571	-0.000909039
38.35	0.962	0.963	0.981	0.966	0.963	0.963		31.619	0.972	0.971	0.972		38.35	0.968916	0.9634		31.619	0.971971			38.35	-0.001114	-0.001123	-0.000675	-0.001093	-0.001435	-0.001217		31.619	-0.000844	-0.000959	-0.000933		38.35	0.968916	0.9634		31.619	-0.000912061
38.425	0.963	0.962	0.982	0.963	0.961	0.963		31.667	0.972	0.971	0.972		38.425	0.968844	0.962867		31.667	0.972201			38.425	-0.001123	-0.001122	-0.000693	-0.001106	-0.001455	-0.001213		31.667	-0.000847	-0.000956	-0.000942		38.425	0.968844	0.962867		31.667	-0.000915045
38.501	0.963	0.962	0.982	0.963	0.961	0.963		31.714	0.973	0.971	0.973		38.501	0.968466	0.962527		31.714	0.972016			38.501	-0.001131	-0.001122	-0.00071	-0.001121	-0.001472	-0.00121		31.714	-0.00085	-0.000953	-0.000951		38.501	0.968466	0.962527		31.714	-0.000917886
38.576	0.962	0.961	0.981	0.961	0.963	0.962		31.762	0.974	0.971	0.971		38.576	0.968506	0.96225		31.762	0.971807			38.576	-0.001138	-0.001122	-0.000726	-0.001135	-0.001486	-0.001206		31.762	-0.000854	-0.000949	-0.000959		38.576	0.968506	0.96225		31.762	-0.000920745
38.652	0.962	0.963	0.98	0.963	0.962	0.962		31.81	0.973	0.97	0.972		38.652	0.968446	0.96227		31.81	0.971924			38.652	-0.001145	-0.001122	-0.000741	-0.00115	-0.001497	-0.001203		31.81	-0.000858	-0.000945	-0.000968		38.652	0.968446	0.96227		31.81	-0.000923589
38.727	0.962	0.96	0.983	0.964	0.962	0.963		31.858	0.973	0.969	0.973		38.727	0.968476	0.962489		31.858	0.971825			38.727	-0.00115	-0.001123	-0.000755	-0.001164	-0.001505	-0.001198		31.858	-0.000862	-0.000941	-0.000976		38.727	0.968476	0.962489		31.858	-0.000926417
38.803	0.963	0.961	0.984	0.963	0.962	0.962		31.906	0.973	0.971	0.972		38.803	0.968851	0.962651		31.906	0.971628			38.803	-0.001156	-0.001124	-0.000767	-0.001179	-0.00151	-0.001194		31.906	-0.000867	-0.000937	-0.000984		38.803	0.968851	0.962651		31.906	-0.000929309
38.878	0.961	0.963	0.982	0.963	0.964	0.962		31.954	0.97	0.97	0.974		38.878	0.969377	0.963045		31.954	0.971378			38.878	-0.001161	-0.001127	-0.000777	-0.001194	-0.001512	-0.001189		31.954	-0.000873	-0.000933	-0.000991		38.878	0.969377	0.963045		31.954	-0.000932329
38.954	0.962	0.964	0.983	0.962	0.963	0.963		32.001	0.972	0.969	0.973		38.954	0.969504	0.963017		32.001	0.971235			38.954	-0.001167	-0.001129	-0.000786	-0.001208	-0.00151	-0.001183		32.001	-0.000879	-0.000929	-0.000998		38.954	0.969504	0.963017		32.001	-0.000935403
39.029	0.964	0.964	0.982	0.963	0.964	0.963		32.049	0.97	0.97	0.973		39.029	0.969302	0.962743		32.049	0.971118			39.029	-0.001172	-0.001133	-0.000793	-0.001223	-0.001506	-0.001177		32.049	-0.000885	-0.000926	-0.001005		39.029	0.969302	0.962743		32.049	-0.000938632
39.105	0.961	0.962	0.984	0.963	0.964	0.963		32.097	0.971	0.969	0.972		39.105	0.968626	0.962633		32.097	0.971229			39.105	-0.001178	-0.001136	-0.000799	-0.001237	-0.0015	-0.00117		32.097	-0.000892	-0.000923	-0.001011		39.105	0.968626	0.962633		32.097	-0.000941935
39.18	0.961	0.962	0.98	0.962	0.962	0.96		32.145	0.973	0.969	0.973		39.18	0.968048	0.962335		32.145	0.971377			39.18	-0.001184	-0.001141	-0.000803	-0.00125	-0.001491	-0.001163		32.145	-0.0009	-0.00092	-0.001016		39.18	0.968048	0.962335		32.145	-0.000945392
39.256	0.961	0.96	0.98	0.962	0.962	0.961		32.193	0.972	0.97	0.973		39.256	0.967528	0.962016		32.193	0.971554			39.256	-0.001191	-0.001145	-0.000805	-0.001263	-0.00148	-0.001155		32.193	-0.000907	-0.000919	-0.001021		39.256	0.967528	0.962016		32.193	-0.000948981
39.331	0.959	0.96	0.981	0.965	0.962	0.96		32.24	0.973	0.971	0.972		39.331	0.967201	0.961704		32.24	0.971459			39.331	-0.001198	-0.00115	-0.000806	-0.001275	-0.001468	-0.001146		32.24	-0.000915	-0.000918	-0.001025		39.331	0.967201	0.961704		32.24	-0.000952685
39.407	0.96	0.961	0.982	0.963	0.961	0.961		32.288	0.971	0.97	0.972		39.407	0.967094	0.961613		32.288	0.971514			39.407	-0.001206	-0.001155	-0.000805	-0.001286	-0.001456	-0.001137		32.288	-0.000923	-0.000918	-0.001029		39.407	0.967094	0.961613		32.288	-0.000956638
39.482	0.962	0.962	0.98	0.962	0.96	0.962		32.336	0.971	0.971	0.972		39.482	0.967264	0.961688		32.336	0.9711			39.482	-0.001214	-0.00116	-0.000803	-0.001296	-0.001442	-0.001128		32.336	-0.000931	-0.000919	-0.001032		39.482	0.967264	0.961688		32.336	-0.000960802
39.558	0.961	0.961	0.979	0.961	0.961	0.963		32.384	0.972	0.969	0.97		39.558	0.967525	0.961338		32.384	0.971006			39.558	-0.001223	-0.001164	-0.0008	-0.001305	-0.001429	-0.001118		32.384	-0.000939	-0.000921	-0.001035		39.558	0.967525	0.961338		32.384	-0.0009651
39.633	0.96	0.961	0.98	0.961	0.961	0.962		32.432	0.971	0.971	0.973		39.633	0.967693	0.961206		32.432	0.970711			39.633	-0.001231	-0.001169	-0.000795	-0.001313	-0.001416	-0.001109		32.432	-0.000948	-0.000924	-0.001037		39.633	0.967693	0.961206		32.432	-0.000969472
39.709	0.961	0.963	0.98	0.962	0.96	0.961		32.48	0.971	0.968	0.971		39.709	0.967404	0.961436		32.48	0.970859			39.709	-0.001239	-0.001173	-0.00079	-0.00132	-0.001404	-0.0011		32.48	-0.000956	-0.000927	-0.001039		39.709	0.967404	0.961436		32.48	-0.000973913
39.784	0.962	0.963	0.979	0.962	0.96	0.961		32.527	0.972	0.969	0.973		39.784	0.96741	0.961547		32.527	0.970786			39.784	-0.001247	-0.001177	-0.000784	-0.001327	-0.001393	-0.001092		32.527	-0.000964	-0.000931	-0.00104		39.784	0.96741	0.961547		32.527	-0.000978359
39.86	0.962	0.961	0.979	0.963	0.962	0.962		32.575	0.97	0.969	0.971		39.86	0.967635	0.961504		32.575	0.970537			39.86	-0.001254	-0.001181	-0.000778	-0.001334	-0.001384	-0.001085		32.575	-0.000971	-0.000936	-0.001041		39.86	0.967635	0.961504		32.575	-0.000982872
39.935	0.962	0.96	0.978	0.962	0.962	0.962		32.623	0.971	0.97	0.973		39.935	0.967773	0.961557		32.623	0.970173			39.935	-0.00126	-0.001185	-0.000771	-0.00134	-0.001377	-0.001079		32.623	-0.000979	-0.000942	-0.001041		39.935	0.967773	0.961557		32.623	-0.000987306
40.011	0.962	0.961	0.982	0.962	0.96	0.961		32.671	0.971	0.967	0.971		40.011	0.967645	0.961515		32.671	0.970264			40.011	-0.001265	-0.001188	-0.000765	-0.001347	-0.001371	-0.001076		32.671	-0.000986	-0.000948	-0.001041		40.011	0.967645	0.961515		32.671	-0.000991662
40.086	0.961	0.963	0.98	0.962	0.959	0.962		32.719	0.97	0.967	0.971		40.086	0.96755	0.961267		32.719	0.97019			40.086	-0.001268	-0.001192	-0.000759	-0.001355	-0.001367	-0.001074		32.719	-0.000993	-0.000955	-0.001041		40.086	0.96755	0.961267		32.719	-0.000996016
40.162	0.961	0.961	0.981	0.962	0.96	0.962		32.766	0.972	0.968	0.972		40.162	0.967333	0.961095		32.766	0.970496			40.162	-0.001271	-0.001196	-0.000753	-0.001364	-0.001364	-0.001074		32.766	-0.000999	-0.000961	-0.00104		40.162	0.967333	0.961095		32.766	-0.0010002
40.237	0.961	0.959	0.98	0.96	0.961	0.962		32.814	0.972	0.969	0.972		40.237	0.967186	0.96111		32.814	0.970309			40.237	-0.001272	-0.0012	-0.000747	-0.001374	-0.001362	-0.001077		32.814	-0.001005	-0.000968	-0.001039		40.237	0.967186	0.96111		32.814	-0.0010042
40.313	0.962	0.96	0.978	0.962	0.96	0.961		32.862	0.973	0.967	0.972		40.313	0.967071	0.961227		32.862	0.970416			40.313	-0.001272	-0.001204	-0.000743	-0.001385	-0.001361	-0.001082		32.862	-0.001011	-0.000976	-0.001038		40.313	0.967071	0.961227		32.862	-0.00100808
40.388	0.961	0.958	0.981	0.962	0.96	0.963		32.91	0.972	0.968	0.971		40.388	0.967082	0.961117		32.91	0.970277			40.388	-0.00127	-0.001209	-0.000739	-0.001397	-0.00136	-0.001089		32.91	-0.001016	-0.000983	-0.001036		40.388	0.967082	0.961117		32.91	-0.00101174
40.464	0.961	0.961	0.982	0.961	0.959	0.962		32.958	0.969	0.967	0.971		40.464	0.967268	0.960804		32.958	0.969905			40.464	-0.001268	-0.001214	-0.000736	-0.001409	-0.001358	-0.001098		32.958	-0.001021	-0.00099	-0.001035		40.464	0.967268	0.960804		32.958	-0.00101535
40.539	0.959	0.962	0.983	0.962	0.959	0.961		33.005	0.971	0.967	0.972		40.539	0.967431	0.960551		33.005	0.969762			40.539	-0.001265	-0.00122	-0.000735	-0.001423	-0.001357	-0.001109		33.005	-0.001025	-0.000998	-0.001033		40.539	0.967431	0.960551		33.005	-0.00101866
40.615	0.958	0.962	0.98	0.96	0.959	0.961		33.053	0.972	0.968	0.97		40.615	0.96742	0.960241		33.053	0.969928			40.615	-0.001262	-0.001225	-0.000734	-0.001436	-0.001354	-0.001123		33.053	-0.001029	-0.001005	-0.001031		40.615	0.96742	0.960241		33.053	-0.00102169
40.69	0.96	0.962	0.98	0.96	0.959	0.96		33.101	0.972	0.968	0.97		40.69	0.967133	0.95982		33.101	0.970094			40.69	-0.001258	-0.001231	-0.000735	-0.00145	-0.00135	-0.001138		33.101	-0.001033	-0.001012	-0.001029		40.69	0.967133	0.95982		33.101	-0.00102455
40.766	0.959	0.96	0.981	0.961	0.959	0.96		33.149	0.969	0.971	0.971		40.766	0.966649	0.959651		33.149	0.970141			40.766	-0.001253	-0.001237	-0.000737	-0.001464	-0.001345	-0.001154		33.149	-0.001037	-0.001018	-0.001026		40.766	0.966649	0.959651		33.149	-0.00102705
40.841	0.959	0.961	0.98	0.959	0.96	0.96		33.197	0.971	0.969	0.971		40.841	0.966506	0.959652		33.197	0.969798			40.841	-0.001248	-0.001243	-0.00074	-0.001478	-0.001338	-0.001172		33.197	-0.00104	-0.001024	-0.001024		40.841	0.966506	0.959652		33.197	-0.00102931
40.917	0.959	0.958	0.981	0.959	0.958	0.961		33.245	0.972	0.967	0.969		40.917	0.966479	0.959834		33.245	0.969618			40.917	-0.001243	-0.001249	-0.000743	-0.001492	-0.001329	-0.001191		33.245	-0.001043	-0.00103	-0.001021		40.917	0.966479	0.959834		33.245	-0.0010313
40.992	0.959	0.959	0.981	0.96	0.959	0.961		33.292	0.971	0.967	0.969		40.992	0.966273	0.960081		33.292	0.969509			40.992	-0.001238	-0.001254	-0.000748	-0.001506	-0.001318	-0.001211		33.292	-0.001046	-0.001035	-0.001018		40.992	0.966273	0.960081		33.292	-0.00103309
41.068	0.96	0.96	0.98	0.962	0.96	0.96		33.34	0.969	0.969	0.97		41.068	0.966228	0.960212		33.34	0.969443			41.068	-0.001233	-0.001258	-0.000754	-0.001519	-0.001305	-0.001232		33.34	-0.001049	-0.00104	-0.001015		41.068	0.966228	0.960212		33.34	-0.00103469
41.143	0.96	0.959	0.979	0.96	0.96	0.961		33.388	0.969	0.97	0.971		41.143	0.966121	0.960152		33.388	0.969625			41.143	-0.001229	-0.001262	-0.000761	-0.001533	-0.00129	-0.001253		33.388	-0.001052	-0.001045	-0.001011		41.143	0.966121	0.960152		33.388	-0.00103604
41.219	0.96	0.959	0.979	0.96	0.96	0.961		33.436	0.971	0.969	0.97		41.219	0.966153	0.960156		33.436	0.970004			41.219	-0.001224	-0.001265	-0.000768	-0.001546	-0.001274	-0.001274		33.436	-0.001055	-0.001049	-0.001008		41.219	0.966153	0.960156		33.436	-0.00103715
41.294	0.958	0.959	0.981	0.961	0.959	0.959		33.484	0.97	0.969	0.971		41.294	0.966097	0.960127		33.484	0.970179			41.294	-0.001221	-0.001267	-0.000776	-0.001559	-0.001256	-0.001296		33.484	-0.001058	-0.001052	-0.001004		41.294	0.966097	0.960127		33.484	-0.00103801
41.37	0.958	0.958	0.982	0.96	0.959	0.959		33.531	0.97	0.97	0.971		41.37	0.966118	0.96003		33.531	0.970003			41.37	-0.001218	-0.001267	-0.000785	-0.001571	-0.001237	-0.001318		33.531	-0.001061	-0.001055	-0.001		41.37	0.966118	0.96003		33.531	-0.00103862
41.446	0.96	0.959	0.98	0.96	0.96	0.962		33.579	0.971	0.969	0.97		41.446	0.965978	0.959974		33.579	0.969794			41.446	-0.001217	-0.001267	-0.000793	-0.001582	-0.001217	-0.00134		33.579	-0.001064	-0.001057	-0.000996		41.446	0.965978	0.959974		33.579	-0.00103905
41.521	0.96	0.959	0.979	0.96	0.96	0.961		33.627	0.97	0.968	0.97		41.521	0.965815	0.959854		33.627	0.969556			41.521	-0.001216	-0.001265	-0.000802	-0.001592	-0.001198	-0.001361		33.627	-0.001067	-0.001059	-0.000992		41.521	0.965815	0.959854		33.627	-0.00103937
41.597	0.96	0.958	0.979	0.96	0.959	0.959		33.675	0.97	0.967	0.97		41.597	0.965745	0.959521		33.675	0.969509			41.597	-0.001217	-0.001261	-0.00081	-0.001601	-0.001178	-0.001383		33.675	-0.001071	-0.00106	-0.000988		41.597	0.965745	0.959521		33.675	-0.00103964
41.672	0.958	0.958	0.978	0.96	0.958	0.959		33.723	0.97	0.969	0.97		41.672	0.965351	0.959157		33.723	0.969413			41.672	-0.00122	-0.001255	-0.000819	-0.001608	-0.00116	-0.001404		33.723	-0.001075	-0.001061	-0.000984		41.672	0.965351	0.959157		33.723	-0.00103998
41.748	0.958	0.958	0.981	0.958	0.958	0.96		33.77	0.97	0.969	0.969		41.748	0.965134	0.958677		33.77	0.969343			41.748	-0.001223	-0.001248	-0.000826	-0.001615	-0.001143	-0.001426		33.77	-0.001079	-0.001062	-0.00098		41.748	0.965134	0.958677		33.77	-0.0010404
41.823	0.957	0.96	0.979	0.959	0.957	0.958		33.818	0.971	0.969	0.97		41.823	0.964886	0.958519		33.818	0.969395			41.823	-0.001229	-0.001239	-0.000833	-0.00162	-0.001128	-0.001446		33.818	-0.001084	-0.001062	-0.000976		41.823	0.964886	0.958519		33.818	-0.00104084
41.899	0.958	0.956	0.978	0.959	0.959	0.959		33.866	0.969	0.968	0.97		41.899	0.9649	0.958616		33.866	0.969453			41.899	-0.001236	-0.001229	-0.00084	-0.001624	-0.001114	-0.001467		33.866	-0.001089	-0.001063	-0.000973		41.899	0.9649	0.958616		33.866	-0.00104141
41.974	0.958	0.958	0.98	0.958	0.959	0.959		33.914	0.969	0.967	0.971		41.974	0.964899	0.958622		33.914	0.969387			41.974	-0.001244	-0.001216	-0.000846	-0.001628	-0.001104	-0.001486		33.914	-0.001094	-0.001063	-0.000969		41.974	0.964899	0.958622		33.914	-0.00104199
42.05	0.957	0.956	0.98	0.959	0.958	0.959		33.962	0.971	0.968	0.97		42.05	0.964563	0.95859		33.962	0.969372			42.05	-0.001253	-0.001202	-0.000851	-0.001631	-0.001095	-0.001505		33.962	-0.0011	-0.001063	-0.000965		42.05	0.964563	0.95859		33.962	-0.0010427
42.125	0.958	0.959	0.979	0.959	0.958	0.959		34.01	0.97	0.969	0.97		42.125	0.964727	0.958499		34.01	0.96938			42.125	-0.001264	-0.001186	-0.000855	-0.001634	-0.001089	-0.001523		34.01	-0.001106	-0.001064	-0.000961		42.125	0.964727	0.958499		34.01	-0.00104358
42.201	0.956	0.959	0.978	0.957	0.957	0.96		34.057	0.969	0.969	0.97		42.201	0.964853	0.958248		34.057	0.969504			42.201	-0.001275	-0.001169	-0.00086	-0.001636	-0.001085	-0.00154		34.057	-0.001112	-0.001064	-0.000957		42.201	0.964853	0.958248		34.057	-0.00104456
42.276	0.956	0.959	0.978	0.957	0.958	0.959		34.105	0.97	0.968	0.97		42.276	0.964743	0.958133		34.105	0.969599			42.276	-0.001286	-0.001151	-0.000863	-0.001638	-0.001083	-0.001555		34.105	-0.001119	-0.001065	-0.000954		42.276	0.964743	0.958133		34.105	-0.001046
42.352	0.957	0.961	0.979	0.959	0.956	0.959		34.153	0.969	0.969	0.971		42.352	0.96476	0.957944		34.153	0.969424			42.352	-0.001296	-0.001132	-0.000866	-0.001639	-0.001083	-0.001569		34.153	-0.001126	-0.001067	-0.00095		42.352	0.96476	0.957944		34.153	-0.00104759
42.427	0.956	0.959	0.978	0.959	0.957	0.958		34.201	0.97	0.968	0.97		42.427	0.964652	0.957769		34.201	0.969407			42.427	-0.001307	-0.001112	-0.000869	-0.001639	-0.001085	-0.001581		34.201	-0.001133	-0.001068	-0.000947		42.427	0.964652	0.957769		34.201	-0.00104951
42.503	0.958	0.957	0.979	0.958	0.956	0.959		34.249	0.971	0.967	0.971		42.503	0.964579	0.957667		34.249	0.969309			42.503	-0.001316	-0.001092	-0.000871	-0.001639	-0.001088	-0.001592		34.249	-0.001141	-0.001071	-0.000944		42.503	0.964579	0.957667		34.249	-0.00105167
42.578	0.958	0.956	0.979	0.958	0.957	0.957		34.296	0.97	0.967	0.969		42.578	0.96456	0.957504		34.296	0.969189			42.578	-0.001325	-0.001072	-0.000873	-0.001638	-0.001093	-0.001601		34.296	-0.001148	-0.001073	-0.00094		42.578	0.96456	0.957504		34.296	-0.00105399
42.654	0.956	0.958	0.98	0.957	0.957	0.958		34.344	0.97	0.968	0.97		42.654	0.96467	0.9574		34.344	0.969012			42.654	-0.001331	-0.001053	-0.000875	-0.001635	-0.001099	-0.001607		34.344	-0.001156	-0.001077	-0.000937		42.654	0.96467	0.9574		34.344	-0.00105648
42.729	0.957	0.958	0.978	0.957	0.957	0.958		34.392	0.969	0.967	0.97		42.729	0.964892	0.957303		34.392	0.9689			42.729	-0.001337	-0.001035	-0.000876	-0.00163	-0.001106	-0.001613		34.392	-0.001163	-0.00108	-0.000934		42.729	0.964892	0.957303		34.392	-0.00105916
42.805	0.959	0.959	0.979	0.957	0.958	0.957		34.44	0.97	0.968	0.969		42.805	0.964938	0.957257		34.44	0.968895			42.805	-0.00134	-0.001017	-0.000877	-0.001625	-0.001114	-0.001616		34.44	-0.00117	-0.001085	-0.000931		42.805	0.964938	0.957257		34.44	-0.00106186
42.88	0.959	0.957	0.98	0.958	0.956	0.958		34.488	0.97	0.968	0.968		42.88	0.964893	0.95724		34.488	0.968734			42.88	-0.001342	-0.001002	-0.000877	-0.001617	-0.001123	-0.001618		34.488	-0.001177	-0.001089	-0.000928		42.88	0.964893	0.95724		34.488	-0.00106469
42.956	0.959	0.957	0.976	0.956	0.958	0.957		34.536	0.97	0.967	0.969		42.956	0.964625	0.957165		34.536	0.968447			42.956	-0.001342	-0.000989	-0.000878	-0.001608	-0.001131	-0.001618		34.536	-0.001183	-0.001095	-0.000925		42.956	0.964625	0.957165		34.536	-0.00106758
43.031	0.959	0.957	0.977	0.955	0.958	0.958		34.583	0.969	0.967	0.97		43.031	0.96416	0.95701		34.583	0.968329			43.031	-0.001341	-0.000977	-0.000878	-0.001598	-0.001141	-0.001617		34.583	-0.001189	-0.0011	-0.000922		43.031	0.96416	0.95701		34.583	-0.00107051
43.107	0.957	0.957	0.977	0.956	0.956	0.959		34.631	0.967	0.967	0.968		43.107	0.963456	0.956759		34.631	0.968202			43.107	-0.001338	-0.000968	-0.000879	-0.001586	-0.00115	-0.001615		34.631	-0.001195	-0.001106	-0.000919		43.107	0.963456	0.956759		34.631	-0.00107347
43.182	0.957	0.956	0.977	0.956	0.956	0.958		34.679	0.969	0.968	0.968		43.182	0.963478	0.956616		34.679	0.968095			43.182	-0.001334	-0.000962	-0.00088	-0.001573	-0.001159	-0.001612		34.679	-0.001201	-0.001112	-0.000917		43.182	0.963478	0.956616		34.679	-0.00107638
43.258	0.957	0.954	0.978	0.958	0.956	0.955		34.727	0.969	0.967	0.969		43.258	0.963791	0.956596		34.727	0.968027			43.258	-0.00133	-0.000958	-0.000881	-0.00156	-0.001169	-0.001609		34.727	-0.001205	-0.001118	-0.000914		43.258	0.963791	0.956596		34.727	-0.00107914
43.333	0.958	0.954	0.979	0.957	0.956	0.956		34.775	0.969	0.967	0.969		43.333	0.96386	0.956709		34.775	0.968281			43.333	-0.001325	-0.000957	-0.000882	-0.001546	-0.001179	-0.001605		34.775	-0.00121	-0.001124	-0.000912		43.333	0.96386	0.956709		34.775	-0.00108179
43.409	0.958	0.958	0.98	0.957	0.956	0.958		34.822	0.966	0.968	0.97		43.409	0.963945	0.956742		34.822	0.968677			43.409	-0.001319	-0.000957	-0.000884	-0.001531	-0.001189	-0.001601		34.822	-0.001213	-0.00113	-0.000909		43.409	0.963945	0.956742		34.822	-0.00108419
43.484	0.956	0.958	0.978	0.957	0.956	0.958		34.87	0.968	0.968	0.97		43.484	0.963883	0.956648		34.87	0.968605			43.484	-0.001314	-0.00096	-0.000886	-0.001516	-0.001199	-0.001597		34.87	-0.001216	-0.001136	-0.000907		43.484	0.963883	0.956648		34.87	-0.00108633
43.56	0.956	0.956	0.977	0.957	0.956	0.958		34.918	0.969	0.968	0.971		43.56	0.963517	0.956648		34.918	0.968411			43.56	-0.001308	-0.000966	-0.000889	-0.0015	-0.00121	-0.001593		34.918	-0.001219	-0.001141	-0.000905		43.56	0.963517	0.956648		34.918	-0.00108831
43.635	0.957	0.955	0.977	0.955	0.957	0.956		34.966	0.969	0.966	0.97		43.635	0.963381	0.956733		34.966	0.968089			43.635	-0.001304	-0.000973	-0.000893	-0.001485	-0.001222	-0.001589		34.966	-0.001221	-0.001147	-0.000902		43.635	0.963381	0.956733		34.966	-0.00108991
43.711	0.956	0.956	0.977	0.955	0.957	0.956		35.014	0.968	0.964	0.97		43.711	0.963261	0.956576		35.014	0.968068			43.711	-0.0013	-0.000982	-0.000897	-0.001469	-0.001235	-0.001585		35.014	-0.001222	-0.001152	-0.0009		43.711	0.963261	0.956576		35.014	-0.00109129
43.786	0.956	0.955	0.978	0.957	0.957	0.957		35.061	0.968	0.965	0.969		43.786	0.963202	0.956232		35.061	0.967965			43.786	-0.001297	-0.000992	-0.000903	-0.001454	-0.001249	-0.001581		35.061	-0.001223	-0.001156	-0.000898		43.786	0.963202	0.956232		35.061	-0.00109237
43.862	0.958	0.958	0.978	0.955	0.958	0.957		35.109	0.97	0.966	0.968		43.862	0.963056	0.955747		35.109	0.967928			43.862	-0.001296	-0.001004	-0.00091	-0.00144	-0.001265	-0.001578		35.109	-0.001223	-0.00116	-0.000896		43.862	0.963056	0.955747		35.109	-0.00109317
43.937	0.955	0.957	0.976	0.953	0.957	0.955		35.157	0.97	0.967	0.971		43.937	0.962661	0.955495		35.157	0.968322			43.937	-0.001295	-0.001018	-0.000919	-0.001427	-0.001283	-0.001575		35.157	-0.001222	-0.001164	-0.000895		43.937	0.962661	0.955495		35.157	-0.00109361
44.013	0.953	0.954	0.977	0.954	0.955	0.954		35.205	0.969	0.966	0.97		44.013	0.962586	0.955257		35.205	0.968684			44.013	-0.001296	-0.001033	-0.000929	-0.001414	-0.001302	-0.001572		35.205	-0.001222	-0.001167	-0.000893		44.013	0.962586	0.955257		35.205	-0.00109378
44.088	0.954	0.956	0.977	0.955	0.954	0.955		35.253	0.969	0.966	0.97		44.088	0.962824	0.95485		35.253	0.968769			44.088	-0.001297	-0.001049	-0.00094	-0.001404	-0.001322	-0.001569		35.253	-0.00122	-0.001169	-0.000892		44.088	0.962824	0.95485		35.253	-0.00109362
44.164	0.954	0.958	0.976	0.955	0.957	0.955		35.301	0.97	0.967	0.97		44.164	0.962781	0.954794		35.301	0.968528			44.164	-0.001299	-0.001066	-0.000953	-0.001395	-0.001344	-0.001567		35.301	-0.001218	-0.001171	-0.00089		44.164	0.962781	0.954794		35.301	-0.00109327
44.239	0.955	0.959	0.979	0.955	0.956	0.955		35.348	0.971	0.965	0.969		44.239	0.962913	0.954928		35.348	0.968218			44.239	-0.001302	-0.001084	-0.000968	-0.001388	-0.001368	-0.001564		35.348	-0.001216	-0.001172	-0.00089		44.239	0.962913	0.954928		35.348	-0.00109258
44.315	0.953	0.959	0.979	0.956	0.954	0.953		35.396	0.97	0.965	0.969		44.315	0.962856	0.955131		35.396	0.968189			44.315	-0.001304	-0.001104	-0.000984	-0.001382	-0.001392	-0.001561		35.396	-0.001213	-0.001173	-0.000889		44.315	0.962856	0.955131		35.396	-0.00109174
44.391	0.952	0.956	0.976	0.954	0.955	0.956		35.444	0.968	0.966	0.969		44.391	0.962564	0.955033		35.444	0.968042			44.391	-0.001308	-0.001124	-0.001001	-0.001379	-0.001418	-0.001558		35.444	-0.001211	-0.001173	-0.000889		44.391	0.962564	0.955033		35.444	-0.00109073
44.466	0.952	0.954	0.978	0.955	0.955	0.955		35.492	0.968	0.967	0.969		44.466	0.962257	0.954967		35.492	0.967815			44.466	-0.001311	-0.001144	-0.001019	-0.001378	-0.001444	-0.001554		35.492	-0.001207	-0.001172	-0.000889		44.466	0.962257	0.954967		35.492	-0.00108951
44.542	0.955	0.956	0.976	0.957	0.956	0.954		35.54	0.969	0.967	0.968		44.542	0.96169	0.955139		35.54	0.967773			44.542	-0.001313	-0.001166	-0.001037	-0.001378	-0.001471	-0.001549		35.54	-0.001204	-0.001171	-0.00089		44.542	0.96169	0.955139		35.54	-0.00108814
44.617	0.956	0.956	0.976	0.955	0.956	0.953		35.587	0.967	0.967	0.969		44.617	0.961928	0.955199		35.587	0.967626			44.617	-0.001315	-0.001188	-0.001057	-0.00138	-0.001498	-0.001544		35.587	-0.0012	-0.001169	-0.000891		44.617	0.961928	0.955199		35.587	-0.0010868
44.693	0.955	0.955	0.976	0.955	0.956	0.955		35.635	0.969	0.965	0.968		44.693	0.962416	0.955048		35.635	0.967508			44.693	-0.001317	-0.001211	-0.001076	-0.001383	-0.001525	-0.001538		35.635	-0.001196	-0.001167	-0.000893		44.693	0.962416	0.955048		35.635	-0.00108543
44.768	0.955	0.954	0.976	0.955	0.955	0.955		35.683	0.967	0.966	0.969		44.768	0.96259	0.9549		35.683	0.967271			44.768	-0.001317	-0.001235	-0.001095	-0.001388	-0.001552	-0.001532		35.683	-0.001192	-0.001165	-0.000896		44.768	0.96259	0.9549		35.683	-0.00108428
44.844	0.953	0.958	0.98	0.953	0.954	0.956		35.731	0.968	0.966	0.967		44.844	0.962636	0.954645		35.731	0.967212			44.844	-0.001316	-0.001259	-0.001114	-0.001393	-0.001578	-0.001526		35.731	-0.001188	-0.001163	-0.000899		44.844	0.962636	0.954645		35.731	-0.00108324
44.919	0.954	0.956	0.978	0.953	0.954	0.957		35.779	0.968	0.966	0.968		44.919	0.962732	0.954515		35.779	0.967198			44.919	-0.001314	-0.001285	-0.001132	-0.001399	-0.001604	-0.001521		35.779	-0.001184	-0.00116	-0.000903		44.919	0.962732	0.954515		35.779	-0.00108249
44.995	0.955	0.953	0.98	0.954	0.955	0.954		35.827	0.966	0.967	0.968		44.995	0.962799	0.954237		35.827	0.96714			44.995	-0.001311	-0.001311	-0.00115	-0.001406	-0.001629	-0.001517		35.827	-0.00118	-0.001157	-0.000909		44.995	0.962799	0.954237		35.827	-0.00108192
45.07	0.956	0.953	0.979	0.954	0.954	0.954		35.874	0.966	0.966	0.97		45.07	0.962709	0.95415		35.874	0.96683			45.07	-0.001307	-0.001337	-0.001167	-0.001414	-0.001653	-0.001514		35.874	-0.001176	-0.001154	-0.000915		45.07	0.962709	0.95415		35.874	-0.00108161
45.146	0.953	0.958	0.976	0.954	0.953	0.955		35.922	0.967	0.965	0.968		45.146	0.962232	0.954107		35.922	0.966709			45.146	-0.001301	-0.001364	-0.001182	-0.001424	-0.001675	-0.001512		35.922	-0.001172	-0.001152	-0.000921		45.146	0.962232	0.954107		35.922	-0.00108168
45.221	0.953	0.957	0.976	0.953	0.954	0.955		35.97	0.967	0.965	0.967		45.221	0.962068	0.953924		35.97	0.9666			45.221	-0.001294	-0.001392	-0.001197	-0.001434	-0.001697	-0.001513		35.97	-0.001168	-0.001149	-0.000929		45.221	0.962068	0.953924		35.97	-0.00108213
45.297	0.952	0.958	0.976	0.953	0.955	0.954		36.018	0.966	0.963	0.969		45.297	0.962016	0.953769		36.018	0.9666			45.297	-0.001287	-0.001421	-0.00121	-0.001445	-0.001717	-0.001516		36.018	-0.001164	-0.001147	-0.000938		45.297	0.962016	0.953769		36.018	-0.001083
45.372	0.952	0.956	0.976	0.954	0.953	0.954		36.066	0.968	0.965	0.969		45.372	0.961665	0.953717		36.066	0.966678			45.372	-0.001279	-0.001449	-0.001221	-0.001457	-0.001736	-0.001522		36.066	-0.001161	-0.001145	-0.000947		45.372	0.961665	0.953717		36.066	-0.00108431
45.448	0.957	0.953	0.975	0.954	0.954	0.952		36.113	0.967	0.965	0.969		45.448	0.961126	0.95357		36.113	0.967036			45.448	-0.001271	-0.001478	-0.001231	-0.00147	-0.001753	-0.001531		36.113	-0.001158	-0.001143	-0.000957		45.448	0.961126	0.95357		36.113	-0.00108602
45.523	0.956	0.954	0.975	0.953	0.954	0.953		36.161	0.967	0.966	0.968		45.523	0.960857	0.953371		36.161	0.96718			45.523	-0.001264	-0.001507	-0.001239	-0.001484	-0.001769	-0.001542		36.161	-0.001155	-0.001142	-0.000968		45.523	0.960857	0.953371		36.161	-0.0010882
45.599	0.954	0.951	0.974	0.955	0.951	0.955		36.209	0.967	0.966	0.969		45.599	0.961058	0.953335		36.209	0.967202			45.599	-0.001258	-0.001536	-0.001246	-0.001499	-0.001784	-0.001556		36.209	-0.001152	-0.001141	-0.000979		45.599	0.961058	0.953335		36.209	-0.0010908
45.674	0.954	0.952	0.975	0.954	0.952	0.953		36.257	0.967	0.966	0.969		45.674	0.961365	0.953248		36.257	0.966971			45.674	-0.001253	-0.001564	-0.001252	-0.001513	-0.001798	-0.001572		36.257	-0.00115	-0.00114	-0.000991		45.674	0.961365	0.953248		36.257	-0.00109381
45.75	0.954	0.957	0.976	0.953	0.954	0.952		36.305	0.966	0.965	0.968		45.75	0.961323	0.953058		36.305	0.966773			45.75	-0.00125	-0.001592	-0.001256	-0.001529	-0.00181	-0.00159		36.305	-0.001148	-0.00114	-0.001004		45.75	0.961323	0.953058		36.305	-0.0010972
45.825	0.956	0.957	0.975	0.953	0.954	0.953		36.352	0.968	0.964	0.968		45.825	0.961084	0.952837		36.352	0.966531			45.825	-0.001249	-0.001619	-0.001259	-0.001544	-0.001822	-0.00161		36.352	-0.001146	-0.00114	-0.001017		45.825	0.961084	0.952837		36.352	-0.00110092
45.901	0.955	0.951	0.976	0.952	0.952	0.953		36.4	0.966	0.965	0.968		45.901	0.960929	0.952675		36.4	0.966273			45.901	-0.00125	-0.001645	-0.001262	-0.00156	-0.001833	-0.001631		36.4	-0.001144	-0.001141	-0.00103		45.901	0.960929	0.952675		36.4	-0.00110501
45.976	0.953	0.951	0.974	0.953	0.952	0.952		36.448	0.966	0.965	0.967		45.976	0.960488	0.952556		36.448	0.966173			45.976	-0.001254	-0.001668	-0.001264	-0.001576	-0.001844	-0.001653		36.448	-0.001143	-0.001142	-0.001043		45.976	0.960488	0.952556		36.448	-0.00110942
46.052	0.952	0.952	0.974	0.953	0.953	0.952		36.496	0.967	0.966	0.966		46.052	0.959957	0.952506		36.496	0.966342			46.052	-0.001261	-0.00169	-0.001265	-0.001592	-0.001854	-0.001675		36.496	-0.001141	-0.001144	-0.001057		46.052	0.959957	0.952506		36.496	-0.00111408
46.127	0.953	0.952	0.976	0.952	0.953	0.953		36.544	0.967	0.965	0.967		46.127	0.959841	0.952569		36.544	0.966488			46.127	-0.001271	-0.00171	-0.001266	-0.001607	-0.001863	-0.001698		36.544	-0.001141	-0.001146	-0.00107		46.127	0.959841	0.952569		36.544	-0.00111905
46.203	0.952	0.954	0.976	0.953	0.952	0.952		36.592	0.967	0.965	0.968		46.203	0.960009	0.95269		36.592	0.966651			46.203	-0.001284	-0.001728	-0.001268	-0.001623	-0.001872	-0.00172		36.592	-0.00114	-0.001149	-0.001084		46.203	0.960009	0.95269		36.592	-0.00112412
46.278	0.952	0.953	0.975	0.952	0.952	0.955		36.639	0.968	0.965	0.968		46.278	0.959834	0.952612		36.639	0.966654			46.278	-0.001299	-0.001744	-0.001269	-0.001639	-0.00188	-0.00174		36.639	-0.001139	-0.001152	-0.001097		46.278	0.959834	0.952612		36.639	-0.00112933
46.354	0.951	0.953	0.975	0.951	0.954	0.953		36.687	0.969	0.964	0.967		46.354	0.959766	0.95247		36.687	0.96643			46.354	-0.001317	-0.001757	-0.001271	-0.001654	-0.001888	-0.00176		36.687	-0.001139	-0.001155	-0.00111		46.354	0.959766	0.95247		36.687	-0.0011346
46.429	0.951	0.953	0.973	0.952	0.952	0.952		36.735	0.968	0.964	0.966		46.429	0.959642	0.952325		36.735	0.966231			46.429	-0.001337	-0.001769	-0.001273	-0.00167	-0.001895	-0.001777		36.735	-0.001138	-0.001158	-0.001123		46.429	0.959642	0.952325		36.735	-0.00113994
46.505	0.952	0.953	0.972	0.953	0.95	0.953		36.783	0.966	0.965	0.966		46.505	0.959729	0.952137		36.783	0.96596			46.505	-0.001359	-0.001779	-0.001276	-0.001684	-0.001901	-0.001792		36.783	-0.001138	-0.001162	-0.001136		46.505	0.959729	0.952137		36.783	-0.00114524
46.58	0.953	0.954	0.976	0.952	0.951	0.953		36.831	0.965	0.965	0.967		46.58	0.959847	0.951789		36.831	0.965619			46.58	-0.001382	-0.001787	-0.00128	-0.001698	-0.001906	-0.001804		36.831	-0.001138	-0.001166	-0.001148		46.58	0.959847	0.951789		36.831	-0.00115062
46.656	0.954	0.951	0.975	0.951	0.952	0.952		36.878	0.966	0.965	0.967		46.656	0.959812	0.95162		36.878	0.965732			46.656	-0.001406	-0.001794	-0.001284	-0.001711	-0.001911	-0.001814		36.878	-0.001138	-0.001171	-0.001159		46.656	0.959812	0.95162		36.878	-0.00115594
46.731	0.95	0.953	0.976	0.951	0.951	0.952		36.926	0.965	0.964	0.968		46.731	0.959369	0.951339		36.926	0.96596			46.731	-0.001431	-0.0018	-0.00129	-0.001724	-0.001914	-0.001822		36.926	-0.001138	-0.001175	-0.00117		46.731	0.959369	0.951339		36.926	-0.00116114
46.807	0.948	0.954	0.974	0.952	0.95	0.951		36.974	0.965	0.963	0.969		46.807	0.959117	0.951048		36.974	0.966121			46.807	-0.001455	-0.001806	-0.001296	-0.001734	-0.001917	-0.001828		36.974	-0.001138	-0.00118	-0.001181		46.807	0.959117	0.951048		36.974	-0.00116621
46.882	0.949	0.951	0.975	0.951	0.951	0.951		37.022	0.968	0.966	0.967		46.882	0.958734	0.95085		37.022	0.965994			46.882	-0.00148	-0.001812	-0.001303	-0.001744	-0.001918	-0.001832		37.022	-0.001139	-0.001184	-0.00119		46.882	0.958734	0.95085		37.022	-0.00117107
46.958	0.949	0.951	0.974	0.95	0.951	0.95		37.07	0.966	0.965	0.967		46.958	0.958854	0.95085		37.07	0.965947			46.958	-0.001503	-0.001818	-0.001312	-0.001753	-0.001919	-0.001834		37.07	-0.001139	-0.001189	-0.001199		46.958	0.958854	0.95085		37.07	-0.00117569
47.033	0.953	0.953	0.975	0.951	0.951	0.951		37.117	0.965	0.965	0.967		47.033	0.958934	0.950743		37.117	0.966			47.033	-0.001526	-0.001825	-0.001322	-0.001761	-0.001918	-0.001836		37.117	-0.00114	-0.001193	-0.001208		47.033	0.958934	0.950743		37.117	-0.00118011
47.109	0.951	0.953	0.973	0.951	0.951	0.951		37.165	0.964	0.964	0.968		47.109	0.95904	0.950825		37.165	0.966232			47.109	-0.001547	-0.001833	-0.001334	-0.001769	-0.001917	-0.001837		37.165	-0.00114	-0.001197	-0.001215		47.109	0.95904	0.950825		37.165	-0.00118416
47.184	0.954	0.952	0.971	0.952	0.95	0.951		37.213	0.966	0.966	0.968		47.184	0.959007	0.9509		37.213	0.966152			47.184	-0.001567	-0.001842	-0.001347	-0.001776	-0.001914	-0.001839		37.213	-0.001141	-0.001201	-0.001222		47.184	0.959007	0.9509		37.213	-0.00118801
47.26	0.954	0.951	0.97	0.95	0.95	0.951		37.261	0.966	0.966	0.968		47.26	0.958703	0.950993		37.261	0.966375			47.26	-0.001587	-0.001853	-0.001362	-0.001782	-0.001911	-0.001841		37.261	-0.001142	-0.001205	-0.001228		47.26	0.958703	0.950993		37.261	-0.00119157
47.335	0.951	0.951	0.973	0.95	0.953	0.951		37.309	0.969	0.965	0.967		47.335	0.958208	0.95081		37.309	0.966348			47.335	-0.001605	-0.001865	-0.001378	-0.001789	-0.001907	-0.001844		37.309	-0.001143	-0.001208	-0.001233		47.335	0.958208	0.95081		37.309	-0.00119485
47.411	0.951	0.952	0.972	0.951	0.95	0.951		37.357	0.965	0.963	0.968		47.411	0.958271	0.95058		37.357	0.966175			47.411	-0.001622	-0.001879	-0.001397	-0.001796	-0.001903	-0.001848		37.357	-0.001144	-0.001212	-0.001238		47.411	0.958271	0.95058		37.357	-0.00119789
47.487	0.951	0.949	0.974	0.95	0.949	0.952		37.404	0.966	0.964	0.968		47.487	0.958509	0.950296		37.404	0.9657			47.487	-0.001638	-0.001895	-0.001417	-0.001803	-0.001898	-0.001853		37.404	-0.001146	-0.001214	-0.001242		47.487	0.958509	0.950296		37.404	-0.0012006
47.562	0.951	0.951	0.974	0.95	0.949	0.95		37.452	0.966	0.962	0.968		47.562	0.958548	0.949882		37.452	0.965532			47.562	-0.001655	-0.001913	-0.001439	-0.001811	-0.001892	-0.00186		37.452	-0.001147	-0.001217	-0.001245		47.562	0.958548	0.949882		37.452	-0.00120294
47.638	0.952	0.952	0.973	0.95	0.951	0.947		37.5	0.965	0.965	0.967		47.638	0.958543	0.949263		37.5	0.965814			47.638	-0.001671	-0.001932	-0.001463	-0.001819	-0.001887	-0.001869		37.5	-0.001149	-0.001219	-0.001247		47.638	0.958543	0.949263		37.5	-0.00120509
47.713	0.952	0.951	0.974	0.95	0.95	0.947		37.548	0.964	0.965	0.968		47.713	0.958532	0.948841		37.548	0.96617			47.713	-0.001687	-0.001954	-0.001489	-0.001828	-0.001882	-0.00188		37.548	-0.001151	-0.001221	-0.001249		47.713	0.958532	0.948841		37.548	-0.00120691
47.789	0.95	0.951	0.971	0.949	0.948	0.948		37.596	0.968	0.964	0.968		47.789	0.95828	0.948638		37.596	0.96598			47.789	-0.001705	-0.001976	-0.001517	-0.001837	-0.001878	-0.001892		37.596	-0.001153	-0.001222	-0.00125		47.789	0.95828	0.948638		37.596	-0.00120852
47.864	0.951	0.951	0.973	0.949	0.948	0.948		37.643	0.967	0.966	0.968		47.864	0.958006	0.948341		37.643	0.965997			47.864	-0.001724	-0.002	-0.001546	-0.001848	-0.001874	-0.001906		37.643	-0.001156	-0.001224	-0.001251		47.864	0.958006	0.948341		37.643	-0.00121006
47.94	0.95	0.949	0.975	0.947	0.948	0.95		37.691	0.966	0.963	0.966		47.94	0.957866	0.948228		37.691	0.965719			47.94	-0.001745	-0.002025	-0.001577	-0.001859	-0.001871	-0.00192		37.691	-0.001158	-0.001224	-0.001252		47.94	0.957866	0.948228		37.691	-0.00121142
48.015	0.95	0.949	0.973	0.949	0.949	0.948		37.739	0.966	0.962	0.966		48.015	0.957843	0.948416		37.739	0.965603			48.015	-0.001767	-0.002051	-0.00161	-0.001872	-0.00187	-0.001936		37.739	-0.001161	-0.001225	-0.001252		48.015	0.957843	0.948416		37.739	-0.00121276
48.091	0.951	0.95	0.974	0.948	0.947	0.948		37.787	0.967	0.963	0.968		48.091	0.958055	0.948499		37.787	0.965491			48.091	-0.001792	-0.002078	-0.001644	-0.001886	-0.00187	-0.001951		37.787	-0.001165	-0.001226	-0.001252		48.091	0.958055	0.948499		37.787	-0.00121416
48.166	0.951	0.949	0.974	0.95	0.948	0.949		37.835	0.964	0.965	0.967		48.166	0.957781	0.948457		37.835	0.965475			48.166	-0.001819	-0.002106	-0.00168	-0.001901	-0.001872	-0.001966		37.835	-0.001168	-0.001226	-0.001252		48.166	0.957781	0.948457		37.835	-0.00121562
48.242	0.95	0.949	0.974	0.95	0.948	0.949		37.883	0.967	0.964	0.968		48.242	0.957739	0.948426		37.883	0.965743			48.242	-0.001848	-0.002135	-0.001716	-0.001917	-0.001875	-0.001981		37.883	-0.001173	-0.001226	-0.001253		48.242	0.957739	0.948426		37.883	-0.00121729
48.317	0.949	0.951	0.973	0.948	0.948	0.947		37.93	0.966	0.964	0.967		48.317	0.957453	0.948227		37.93	0.965716			48.317	-0.00188	-0.002164	-0.001754	-0.001935	-0.00188	-0.001995		37.93	-0.001177	-0.001227	-0.001253		48.317	0.957453	0.948227		37.93	-0.00121896
48.393	0.95	0.949	0.971	0.948	0.949	0.947		37.978	0.965	0.964	0.966		48.393	0.957139	0.948049		37.978	0.965429			48.393	-0.001914	-0.002193	-0.001792	-0.001953	-0.001886	-0.002007		37.978	-0.001182	-0.001227	-0.001254		48.393	0.957139	0.948049		37.978	-0.00122075
48.468	0.95	0.949	0.973	0.947	0.948	0.949		38.026	0.966	0.964	0.966		48.468	0.95698	0.947792		38.026	0.965182			48.468	-0.001951	-0.002223	-0.00183	-0.001973	-0.001893	-0.002017		38.026	-0.001187	-0.001227	-0.001254		48.468	0.95698	0.947792		38.026	-0.00122282
48.544	0.948	0.949	0.972	0.946	0.947	0.949		38.074	0.966	0.964	0.965		48.544	0.956924	0.947701		38.074	0.964908			48.544	-0.00199	-0.002253	-0.001869	-0.001993	-0.001901	-0.002025		38.074	-0.001192	-0.001227	-0.001255		48.544	0.956924	0.947701		38.074	-0.00122489
48.619	0.949	0.949	0.974	0.949	0.946	0.948		38.122	0.965	0.964	0.965		48.619	0.95674	0.947509		38.122	0.964739			48.619	-0.002031	-0.002283	-0.001907	-0.002014	-0.001911	-0.002031		38.122	-0.001198	-0.001227	-0.001257		48.619	0.95674	0.947509		38.122	-0.00122721
48.695	0.948	0.949	0.973	0.949	0.946	0.949		38.169	0.965	0.963	0.965		48.695	0.956755	0.947401		38.169	0.964479			48.695	-0.002074	-0.002313	-0.001946	-0.002036	-0.001921	-0.002036		38.169	-0.001205	-0.001227	-0.001258		48.695	0.956755	0.947401		38.169	-0.00122981
48.77	0.949	0.949	0.972	0.948	0.946	0.947		38.217	0.965	0.964	0.965		48.77	0.956654	0.947433		38.217	0.964105			48.77	-0.00212	-0.002344	-0.001983	-0.002058	-0.001932	-0.002038		38.217	-0.001211	-0.001226	-0.00126		48.77	0.956654	0.947433		38.217	-0.00123267
48.846	0.948	0.948	0.972	0.946	0.946	0.948		38.265	0.965	0.962	0.964		48.846	0.956626	0.947569		38.265	0.963978			48.846	-0.002167	-0.002375	-0.002021	-0.00208	-0.001944	-0.002039		38.265	-0.001218	-0.001226	-0.001263		48.846	0.956626	0.947569		38.265	-0.00123565
48.921	0.949	0.949	0.972	0.948	0.948	0.949		38.313	0.964	0.962	0.965		48.921	0.955922	0.947455		38.313	0.964092			48.921	-0.002216	-0.002406	-0.002057	-0.002103	-0.001956	-0.002039		38.313	-0.001226	-0.001226	-0.001265		48.921	0.955922	0.947455		38.313	-0.00123874
48.997	0.948	0.949	0.971	0.947	0.948	0.948		38.361	0.965	0.962	0.965		48.997	0.955488	0.947326		38.361	0.964306			48.997	-0.002267	-0.002437	-0.002094	-0.002127	-0.001969	-0.002038		38.361	-0.001233	-0.001226	-0.001267		48.997	0.955488	0.947326		38.361	-0.00124201
49.072	0.948	0.948	0.969	0.948	0.947	0.947		38.408	0.966	0.963	0.965		49.072	0.955377	0.947388		38.408	0.963951			49.072	-0.002318	-0.00247	-0.00213	-0.002151	-0.001983	-0.002037		38.408	-0.001241	-0.001225	-0.00127		49.072	0.955377	0.947388		38.408	-0.0012455
49.148	0.947	0.948	0.966	0.948	0.945	0.947		38.456	0.965	0.964	0.965		49.148	0.955133	0.947273		38.456	0.963961			49.148	-0.00237	-0.002503	-0.002165	-0.002175	-0.001998	-0.002036		38.456	-0.001249	-0.001225	-0.001273		49.148	0.955133	0.947273		38.456	-0.0012491
49.223	0.948	0.949	0.97	0.946	0.947	0.948		38.504	0.965	0.96	0.966		49.223	0.954903	0.947066		38.504	0.963919			49.223	-0.002423	-0.002537	-0.002201	-0.0022	-0.002014	-0.002036		38.504	-0.001257	-0.001225	-0.001276		49.223	0.954903	0.947066		38.504	-0.00125274
49.299	0.948	0.951	0.969	0.947	0.947	0.948		38.552	0.963	0.957	0.966		49.299	0.954926	0.946958		38.552	0.963771			49.299	-0.002476	-0.002572	-0.002236	-0.002226	-0.002031	-0.002037		38.552	-0.001266	-0.001225	-0.001279		49.299	0.954926	0.946958		38.552	-0.00125642
49.374	0.946	0.947	0.969	0.947	0.947	0.947		38.6	0.965	0.963	0.966		49.374	0.954642	0.94696		38.6	0.963453			49.374	-0.00253	-0.002608	-0.002272	-0.002252	-0.002048	-0.002039		38.6	-0.001274	-0.001225	-0.001282		49.374	0.954642	0.94696		38.6	-0.00126007
49.45	0.948	0.946	0.97	0.947	0.948	0.946		38.648	0.964	0.963	0.965		49.45	0.954561	0.946867		38.648	0.963443			49.45	-0.002584	-0.002645	-0.002308	-0.002279	-0.002067	-0.002043		38.648	-0.001282	-0.001224	-0.001284		49.45	0.954561	0.946867		38.648	-0.00126363
49.525	0.949	0.945	0.968	0.945	0.946	0.947		38.695	0.965	0.961	0.964		49.525	0.954192	0.946512		38.695	0.963688			49.525	-0.002638	-0.002683	-0.002345	-0.002305	-0.002087	-0.002049		38.695	-0.00129	-0.001224	-0.001287		49.525	0.954192	0.946512		38.695	-0.00126715
[truncated: 1,073 more rows]

## Sheet: Figure 5d
Fig. 5d
A_pT	pS_pT	S_T	A_pT	pS_pT	S_T	A_pT	pS_pT
51.6	52.6	54	56.8	59.3	55.4	62.2	64.8
51.6	52.7	54.1	57	59.3	55.4	62.2	64.7
51.6	52.7	54	56.5	59.2	55.4	62.2	64.9
					55	61.2	64.9
					55	61.3	65
					55	61.3	64
					55	61.3	63.9
					55.1	61.2	63.9
[truncated: 4 more rows]

## Sheet: Supplementary Fig. 1d-f
Supplementary Fig. 1d			Supplementary Fig. 1e						Supplementary Fig. 1f
[truncated: 69,996 more rows]

[truncated: 12 more sheets: Supplementary Fig. 2a, Supplementary Fig. 2b, Supplemetary Fig. 2d, Supplementary Fig. 4b,c,e,g,i, Supplementary Fig. 5a, Supplementary Fig. 5b, Supplementary Fig. 5c, Supplementary Fig. 5f,g, Supplementary Fig. 5h, Supplementary Fig. 5j, Supplementary Fig. 6b, Supplementary Fig. 6c]
